# Supplementary material for: Mechanism of early light signaling by the carboxy-terminal output module of Arabidopsis phytochrome B
Source: Nat Commun. 2017 Dec 4;8:1905. doi: 10.1038/s41467-017-02062-6 (PMC5712524; doi:10.1038/s41467-017-02062-6)
Supplement: Supplementary file 4 — Supplementary Data 1 [file 41467_2017_2062_MOESM4_ESM.xlsx]

## Sheet: Legend
	Supplementary Data 1. BCY- and PIF-coregulated gene list. The BCY-regulated genes were the ones whose expression was changed statistically significant by 1.5-fold between 4-d old dark-grown BCY and phyB-9. The PIF-dependent genes were characterized by comparing 4-d-old dark-grown WT and pifq by Dong et al., 2014 (65).
	BCY-induced	Genes whose experession was upregulated statistically significant by 1.5-fold in 4-d-old dark-grown BCY compared with phyB-9
	BCY-repressed	Genes whose experession was downregulated statistically significant by 1.5-fold in 4-d-old dark-grown BCY compared with phyB-9
	PIF-repressed	Genes whose experession was upregulated SSTF in 4-d-old dark-grown pifq compared with wild-type (Col-0) by Dong et al., 2014
	PIF-induced	Genes whose experession was downregulated SSTF in 4-d-old dark-grown pifq compared with wild-type (Col-0) by Dong et al., 2014
	BCY-ind, PIF-rep	Genes overlapped between BCY-induced and PIF-repressed
	BCY-ind, PIF-ind	Genes overlapped between BCY-induced and PIF-induced
	BCY-rep, PIF-ind	Genes overlapped between BCY-repressed and PIF-induced
	BCY-rep, PIF-rep	Genes overlapped between BCY-repressed and PIF-repressed

## Sheet: BCY-induced (173)
gene	Gene Model Name	Gene Model Description	Gene Model Type	Primary Gene Symbol	All Gene Symbols	sample_1	sample_2	status	value_1	value_2	fold change	log2(fold_change)	test_stat	p_value	q_value	significant
AT4G00480	AT4G00480.2	MYC-related protein with a basic helix-loop-helix motif at the C-terminus and a region similar to the maize B/R family at the N-terminus	protein_coding	(ATMYC1)	(myc1); (ATMYC1)	BCY	phyB-9	OK	1.76195	0.768954	2.29136	-1.19621	-2.46837	0.00015	0.00992727	yes
AT2G40340	AT2G40340.1	Encodes a member of the DREB subfamily A-2 of ERF/AP2 transcription factor family. The protein contains one AP2 domain. There are eight members in this subfamily including DREB2A AND DREB2B that are involved in response to drought.	protein_coding	(DREB2C)	(AtERF48); (DREB2C)	BCY	phyB-9	OK	2.1091	1.02866	2.05034	-1.03586	-2.14474	0.00085	0.0363178	yes
AT1G31580	AT1G31580.1	Encodes cell wall protein. ECS1 is not a Xcc750 resistance gene, but the genetic data indicate that ECS1 is linked to a locus influencing resistance to Xcc750.	protein_coding	(ECS1)	(ECS1); (CXC750)	BCY	phyB-9	OK	59.9731	35.2716	1.70032	-0.765809	-3.00048	5e-05	0.00413275	yes
AT5G15970	AT5G15970.1	Encodes a gene that can be induced by cold and abscisic acid and may be involved in cold acclimation and salt tolerance.	protein_coding	(KIN2)	(KIN2);COLD-RESPONSIVE 6.6 (COR6.6); (AtCor6.6)	BCY	phyB-9	OK	43.4803	28.2926	1.53681	-0.619937	-2.13104	0.0003	0.0167504	yes
AT2G41260	AT2G41260.2	Late-embryogenesis-abundant gene. Involved in the acquisition of desiccation tolerance during late phase of embryogenesis.	protein_coding	(M17)	(ATM17); (M17)	BCY	phyB-9	OK	5.82344	2.49134	2.33747	-1.22495	-2.81264	5e-05	0.00413275	yes
AT5G37300	AT5G37300.1	Encodes a bifunctional enzyme, wax ester synthase (WS) and diacylglycerol acyltransferase (DGAT). In vitro assay indicated a ratio of 10.9 between its WS and DGAT activities. Both mutant and in vivo expression/analysis in yeast studies indicated a role in wax biosynthesis.	protein_coding	(WSD1)	(WSD1)	BCY	phyB-9	OK	4.40202	2.12441	2.07211	-1.0511	-2.79467	5e-05	0.00413275	yes
AT4G37770	AT4G37770.1	Encodes an auxin inducible ACC synthase.	protein_coding	1-AMINO-CYCLOPROPANE-1-CARBOXYLATE SYNTHASE 8 (ACS8)	1-AMINO-CYCLOPROPANE-1-CARBOXYLATE SYNTHASE 8 (ACS8)	BCY	phyB-9	OK	3.0024	1.66624	1.8019	-0.84952	-2.23646	0.00055	0.0260912	yes
AT2G45660	AT2G45660.1	Controls flowering and is required for CO to promote flowering. It acts downstream of FT. Overexpression of (SOC1) AGL20 suppresses not only the late flowering of plants that have functional FRI and FLC alleles but also the delayed phase transitions during the vegetative stages of development. AGL20/SOC1 acts with AGL24 to promote flowering and inflorescence meristem identity.AGL20 upregulates ex…	protein_coding	AGAMOUS-LIKE 20 (AGL20)	AGAMOUS-LIKE 20 (AGL20);SUPPRESSOR OF OVEREXPRESSION OF CO 1 (ATSOC1);SUPPRESSOR OF OVEREXPRESSION OF CO 1 (SOC1)	BCY	phyB-9	OK	3.17251	1.45066	2.18694	-1.12891	-2.53433	5e-05	0.00413275	yes
AT1G28450	AT1G28450.1	AGAMOUS-like 58 (AGL58); FUNCTIONS IN: DNA binding, sequence-specific DNA binding transcription factor activity; INVOLVED IN: regulation of transcription, DNA-dependent; LOCATED IN: nucleus; EXPRESSED IN: antipodal cell, embryo, endosperm; CONTAINS InterPro DOMAIN/s: Transcription factor, MADS-box (InterPro:IPR002100); BEST Arabidopsis thaliana protein match is: AGAMOUS-like 59 (TAIR:AT1G28460.1)…	protein_coding	AGAMOUS-LIKE 58 (AGL58)	AGAMOUS-LIKE 58 (AGL58)	BCY	phyB-9	OK	5.09332	1.82225	2.79507	-1.48288	-2.49854	5e-05	0.00413275	yes
AT3G29320	AT3G29320.1	Encodes a plastidic alpha-glucan phosphorylase. In vitro, the enzyme has a preference for maltooligosaccharides, such as maltoheptaose.	protein_coding	ALPHA-GLUCAN PHOSPHORYLASE 1 (PHS1)	ALPHA-GLUCAN PHOSPHORYLASE 1 (PHS1)	BCY	phyB-9	OK	8.02695	5.02245	1.59821	-0.676459	-2.40233	0.00025	0.0143394	yes
AT3G55130	AT3G55130.1	Encodes a vacuole localized protein of the ABC transporter White-Brown Complex (WBC) family. When overexpressed in planta, confers resistance to kanamycin.	protein_coding	ATP-BINDING CASSETTE G19 (ABCG19)	WHITE-BROWN COMPLEX HOMOLOG 19 (ATWBC19);ATP-BINDING CASSETTE G19 (ABCG19);WHITE-BROWN COMPLEX HOMOLOG 19 (WBC19)	BCY	phyB-9	OK	16.2578	9.94264	1.63516	-0.709428	-2.82569	5e-05	0.00413275	yes
AT3G26740	AT3G26740.1	transcripts are differentially regulated at the level of mRNA stability at different times of day controlled by the circadian clock. mRNAs are targets of the mRNA degradation pathway mediated by the downstream (DST) instability determinant.	protein_coding	CCR-LIKE (CCL)	CCR-LIKE (CCL)	BCY	phyB-9	OK	257.644	145.613	1.76937	-0.82324	-3.25158	5e-05	0.00413275	yes
AT2G32540	AT2G32540.1	encodes a gene similar to cellulose synthase	protein_coding	CELLULOSE SYNTHASE-LIKE B4 (CSLB04)	CELLULOSE SYNTHASE-LIKE B4 (ATCSLB04);CELLULOSE SYNTHASE-LIKE B4 (CSLB04);CELLULOSE SYNTHASE LIKE B4 (ATCSLB4);CELLULOSE SYNTHASE LIKE B4 (CSLB04)	BCY	phyB-9	OK	2.88489	1.61903	1.78186	-0.833384	-2.21898	0.0001	0.00736498	yes
AT1G29930	AT1G29930.1	Subunit of light-harvesting complex II (LHCII),which absorbs light and transfers energy to the photosynthetic reaction center.	protein_coding	CHLOROPHYLL A/B BINDING PROTEIN 1 (CAB1)	CHLOROPHYLL A/B BINDING PROTEIN 1 (CAB1); (AB140);CELLULOSE SYNTHASE LIKE C8 (CLSC8);LIGHT-HARVESTING CHLOROPHYLL A/B-PROTEIN 1.3 (LHCB1.3);CHLOROPHYLL A/B PROTEIN 140 (CAB140)	BCY	phyB-9	OK	2140.28	939.42	2.2783	-1.18796	-3.13458	5e-05	0.00413275	yes
AT1G29910	AT1G29910.1	member of Chlorophyll a/b-binding protein family	protein_coding	CHLOROPHYLL A/B BINDING PROTEIN 3 (CAB3)	CHLOROPHYLL A/B BINDING PROTEIN 3 (CAB3);CELLULOSE SYNTHASE LIKE B3 (CSLB3);LIGHT HARVESTING CHLOROPHYLL A/B BINDING PROTEIN 1.2 (LHCB1.2); (AB180)	BCY	phyB-9	OK	162.299	13.493	12.0284	-3.58837	-11.5143	5e-05	0.00413275	yes
AT1G29920	AT1G29920.1	Encodes lhcb1.1 a component of the LHCIIb light harvesting complex associated with photosystem II.	protein_coding	CHLOROPHYLL A/B-BINDING PROTEIN 2 (CAB2)	CHLOROPHYLL A/B-BINDING PROTEIN 2 (CAB2);LIGHT HARVESTING CHLOROPHYLL A/B-BINDING PROTEIN 1.1 (LHCB1.1); (AB165)	BCY	phyB-9	OK	68.27	3.93503	17.3493	-4.11681	-11.5472	5e-05	0.00413275	yes
AT1G76080	AT1G76080.1	Encodes a thioredoxin localized in chloroplast stroma. Known as CDSP32 (CHLOROPLASTIC DROUGHT-INDUCED STRESS PROTEIN OF 32 KD).	protein_coding	CHLOROPLASTIC DROUGHT-INDUCED STRESS PROTEIN OF 32 KD (CDSP32)	CHLOROPLASTIC DROUGHT-INDUCED STRESS PROTEIN OF 32 KD (CDSP32);ARABIDOPSIS THALIANA CHLOROPLASTIC DROUGHT-INDUCED STRESS PROTEIN OF 32 KD (ATCDSP32)	BCY	phyB-9	OK	3.12797	1.74258	1.79502	-0.843999	-1.98722	0.00105	0.0426489	yes
AT1G29395	AT1G29395.1	Integral membrane protein in the inner envelope of chloroplasts. Provide freezing tolerance. Expression is induced by short-term cold-treatment, water deprivation, and abscisic acid treatment.	protein_coding	COLD REGULATED 314 INNER MEMBRANE 1 (COR413IM1)	COLD REGULATED 414 THYLAKOID MEMBRANE 1 (COR414-TM1);COLD REGULATED 314 THYLAKOID MEMBRANE 1 (COR413-TM1);COLD REGULATED 314 INNER MEMBRANE 1 (COR413IM1)	BCY	phyB-9	OK	28.7145	18.7339	1.53276	-0.616133	-2.1591	0.00055	0.0260912	yes
AT4G28520	AT4G28520.1	Encodes a 12S seed storage protein that is tyrosine-phosphorylated and its phosphorylation state is modulated in response to ABA in Arabidopsis thaliana seeds.	protein_coding	CRUCIFERIN 3 (CRU3)	CRUCIFERIN 3 (CRU3);CRUCIFERIN C (CRC)	BCY	phyB-9	OK	3.1894	0.634459	5.02696	-2.32969	-4.18951	5e-05	0.00413275	yes
AT5G44120	AT5G44120.3	Encodes a 12S seed storage protein. The Landsberg erecta genome contains another copy of 12S globulin gene, CRA2, which is located tandemly with CRA1. Protein is tyrosine-phosphorylated and its phosphorylation state is modulated in response to ABA in Arabidopsis thaliana seeds.	protein_coding	CRUCIFERINA (CRA1)	CRUCIFERINA (CRA1); (CRU1);CRUCIFERINA (ATCRA1)	BCY	phyB-9	OK	6.20704	0.722802	8.58747	-3.10223	-5.94531	5e-05	0.00413275	yes
AT3G48350	AT3G48350.1	Cysteine proteinases superfamily protein; FUNCTIONS IN: cysteine-type endopeptidase activity, cysteine-type peptidase activity; INVOLVED IN: proteolysis; LOCATED IN: endomembrane system; EXPRESSED IN: 17 plant structures; EXPRESSED DURING: 13 growth stages; CONTAINS InterPro DOMAIN/s: Peptidase C1A, papain (InterPro:IPR013128), Proteinase inhibitor I29, cathepsin propeptide (InterPro:IPR013201), …	protein_coding	CYSTEINE ENDOPEPTIDASE 3 (CEP3)	CYSTEINE ENDOPEPTIDASE 3 (CEP3)	BCY	phyB-9	OK	13.2121	8.53817	1.54742	-0.629863	-2.26957	0.0001	0.00736498	yes
AT4G22690	AT4G22690.1	member of CYP706A	protein_coding	CYTOCHROME P450, FAMILY 706, SUBFAMILY A, POLYPEPTIDE 1 (CYP706A1)	CYTOCHROME P450, FAMILY 706, SUBFAMILY A, POLYPEPTIDE 1 (CYP706A1)	BCY	phyB-9	OK	5.75424	2.65074	2.17081	-1.11823	-3.59694	5e-05	0.00413275	yes
AT1G78490	AT1G78490.1	member of CYP708A	protein_coding	CYTOCHROME P450, FAMILY 708, SUBFAMILY A, POLYPEPTIDE 3 (CYP708A3)	CYTOCHROME P450, FAMILY 708, SUBFAMILY A, POLYPEPTIDE 3 (CYP708A3)	BCY	phyB-9	OK	8.1196	2.95852	2.74448	-1.45653	-4.20096	5e-05	0.00413275	yes
AT4G39480	AT4G39480.1	member of CYP96A	protein_coding	CYTOCHROME P450, FAMILY 96, SUBFAMILY A, POLYPEPTIDE 9 (CYP96A9)	CYTOCHROME P450, FAMILY 96, SUBFAMILY A, POLYPEPTIDE 9 (CYP96A9)	BCY	phyB-9	OK	3.25626	1.15845	2.81088	-1.49102	-3.22423	5e-05	0.00413275	yes
AT5G48485	AT5G48485.1	encodes a putative apoplastic lipid transfer protein that is involved in systemic acquired resistance. Mutants in this gene exhibit wild-type local resistance to avirulent and virulent Pseudomonas syringae, but pathogenesis-related gene expression is abolished in uninoculated distant leaves and fail to develop SAR to virulent Pseudomonas or Peronospora parasitica.	protein_coding	DEFECTIVE IN INDUCED RESISTANCE 1 (DIR1)	DEFECTIVE IN INDUCED RESISTANCE 1 (DIR1)	BCY	phyB-9	OK	17.9141	7.52695	2.37999	-1.25096	-3.20375	5e-05	0.00413275	yes
AT3G48720	AT3G48720.1	Encodes a hydroxycinnamoyl-CoA: v-hydroxy fatty acid transferase involved in cutin synthesis. Mutants are almost devoid of ferulic acid.	protein_coding	DEFICIENT IN CUTIN FERULATE (DCF)	DEFICIENT IN CUTIN FERULATE (DCF)	BCY	phyB-9	OK	2.6584	1.00084	2.65617	-1.40935	-2.96239	5e-05	0.00413275	yes
AT3G22840	AT3G22840.1	Encodes an early light-inducible protein.	protein_coding	EARLY LIGHT-INDUCABLE PROTEIN (ELIP1)	(ELIP);EARLY LIGHT-INDUCABLE PROTEIN (ELIP1)	BCY	phyB-9	OK	5.96958	2.07948	2.87071	-1.52141	-3.45295	5e-05	0.00413275	yes
AT2G36640	AT2G36640.1	Encodes putative phosphotyrosine protein belonging to late embryogenesis abundant (LEA) protein in group 3 that might be involved in maturation and desiccation tolerance of seeds. RFLP and CAPS mapping place it on chromosome 4 but the nucleotide sequence maps it to chromosome 2.	protein_coding	EMBRYONIC CELL PROTEIN 63 (ECP63)	EMBRYONIC CELL PROTEIN 63 (ECP63);EMBRYONIC CELL PROTEIN 63 (ATECP63)	BCY	phyB-9	OK	8.35549	5.26257	1.58772	-0.666957	-2.21862	0.0001	0.00736498	yes
AT3G14210	AT3G14210.1	A semidominant QTL which has an epistatic effect on the Epithiospecifier gene. Represses nitrile formation and favors isothiocyanate production during glucosinolate hydrolysis. The functional allele deters the insect herbivory T. ni.	protein_coding	EPITHIOSPECIFIER MODIFIER 1 (ESM1)	EPITHIOSPECIFIER MODIFIER 1 (ESM1)	BCY	phyB-9	OK	1.18834	0.202953	5.85525	-2.54973	-2.87851	0.0001	0.00736498	yes
AT1G54040	AT1G54040.2	Epithiospecifier protein, interacts with WRKY53. Involved in pathogen resistance and leaf senescence.	protein_coding	EPITHIOSPECIFIER PROTEIN (ESP)	(TASTY);EPITHIOSPECIFIER PROTEIN (ESP)	BCY	phyB-9	OK	4.47365	2.76107	1.62026	-0.696222	-1.87151	0.00095	0.0397823	yes
AT3G55500	AT3G55500.1	expansin-like protein. Naming convention from the Expansin Working Group (Kende et al, 2004. Plant Mol Bio). Involved in the formation of nematode-induced syncytia in roots of Arabidopsis thaliana.	protein_coding	EXPANSIN A16 (EXPA16)	EXPANSIN A16 (EXPA16); (ATHEXP ALPHA 1.7);EXPANSIN 16 (EXP16);EXPANSIN A16 (ATEXPA16); (ATEXP16)	BCY	phyB-9	OK	4.11151	2.19569	1.87254	-0.904994	-2.07522	0.0008	0.0348101	yes
AT4G17030	AT4G17030.1	Encodes EXLB1 (expansin-like B1), a member of the expansin family.	protein_coding	EXPANSIN-LIKE B1 (EXLB1)	EXPANSIN-LIKE B1 (ATEXLB1); (EXPR);EXPANSIN-LIKE B1 (EXLB1); (ATEXPR1); (ATHEXP BETA 3.1); (AT-EXPR)	BCY	phyB-9	OK	21.4727	13.4982	1.59078	-0.669743	-2.47667	5e-05	0.00413275	yes
AT1G68050	AT1G68050.1	Encodes FKF1, a flavin-binding kelch repeat F box protein, is clock-controlled, regulates transition to flowering. Forms a complex with GI on the CO promoter to regulate CO expression.	protein_coding	FLAVIN-BINDING, KELCH REPEAT, F BOX 1 (FKF1)	FLAVIN-BINDING, KELCH REPEAT, F BOX 1 (FKF1); (ADO3)	BCY	phyB-9	OK	5.96513	3.26663	1.82608	-0.868751	-2.79934	5e-05	0.00413275	yes
AT1G56600	AT1G56600.1	GolS2 is a galactinol synthase that catalyzes the formation of galactinol from UDP-galactose and myo-inositol. GolS2 transcript levels rise in response to methyl viologen, an oxidative damage-inducing agent. Plants over-expressing GolS2 have increased tolerance to salt, chilling, and high-light stress.	protein_coding	GALACTINOL SYNTHASE 2 (GolS2)	GALACTINOL SYNTHASE 2 (GolS2);GALACTINOL SYNTHASE 2 (AtGolS2)	BCY	phyB-9	OK	4.07935	1.70604	2.39112	-1.25768	-3.07545	5e-05	0.00413275	yes
AT5G51810	AT5G51810.1	Encodes gibberellin 20-oxidase. Involved in gibberellin biosynthesis. Up-regulated by far red light in elongating petioles. Not regulated by a circadian clock.	protein_coding	GIBBERELLIN 20 OXIDASE 2 (GA20OX2)	GIBBERELLIN 20 OXIDASE 2 (GA20OX2); (ATGA20OX2); (AT2353)	BCY	phyB-9	OK	5.97706	3.74467	1.59615	-0.674595	-1.98701	0.0008	0.0348101	yes
AT1G02950	AT1G02950.2	Encodes glutathione transferase belonging to the phi class of GSTs. Naming convention according to Wagner et al. (2002).	protein_coding	GLUTATHIONE S-TRANSFERASE F4 (GSTF4)	GLUTATHIONE S-TRANSFERASE F4 (ATGSTF4);GLUTATHIONE S-TRANSFERASE F4 (GSTF4);GLUTATHIONE S-TRANSFERASE 31 (GST31)	BCY	phyB-9	OK	11.1623	5.85583	1.90619	-0.930687	-2.7802	5e-05	0.00413275	yes
AT1G32900	AT1G32900.1	UDP-Glycosyltransferase superfamily protein; FUNCTIONS IN: protein binding, transferase activity, transferring glycosyl groups; INVOLVED IN: biosynthetic process, glucan biosynthetic process; LOCATED IN: chloroplast; EXPRESSED IN: 21 plant structures; EXPRESSED DURING: 13 growth stages; CONTAINS InterPro DOMAIN/s: Glycogen/starch synthases, ADP-glucose type (InterPro:IPR011835), Starch synthase, …	protein_coding	GRANULE BOUND STARCH SYNTHASE 1 (GBSS1)	GRANULE BOUND STARCH SYNTHASE 1 (GBSS1)	BCY	phyB-9	OK	1.7997	0.468969	3.83757	-1.94019	-3.83288	5e-05	0.00413275	yes
AT1G16030	AT1G16030.1	heat shock protein 70B (Hsp70b); FUNCTIONS IN: ATP binding; INVOLVED IN: protein folding, response to heat; LOCATED IN: cytosol, cell wall, plasma membrane, chloroplast, membrane; EXPRESSED IN: 19 plant structures; EXPRESSED DURING: 10 growth stages; CONTAINS InterPro DOMAIN/s: Heat shock protein 70, conserved site (InterPro:IPR018181), Heat shock protein Hsp70 (InterPro:IPR001023), Heat shock pr…	protein_coding	HEAT SHOCK PROTEIN 70B (Hsp70b)	HEAT SHOCK PROTEIN 70B (Hsp70b)	BCY	phyB-9	OK	6.64009	4.23156	1.56918	-0.650013	-2.31258	0.00035	0.0185569	yes
AT5G52640	AT5G52640.1	Encodes a cytosolic heat shock protein AtHSP90.1. AtHSP90.1 interacts with disease resistance signaling components SGT1b and RAR1 and is required for RPS2-mediated resistance.	protein_coding	HEAT SHOCK PROTEIN 90.1 (HSP90.1)	(HSP81.1);HEAT SHOCK PROTEIN 81-1 (HSP81-1); (ATHS83);HEAT SHOCK PROTEIN 90.1 (HSP90.1);HEAT SHOCK PROTEIN 83 (HSP83);HEAT SHOCK PROTEIN 90.1 (ATHSP90.1);HEAT SHOCK PROTEIN 90-1 (AtHsp90-1)	BCY	phyB-9	OK	10.7563	6.19412	1.73653	-0.796205	-3.05435	5e-05	0.00413275	yes
AT1G55110	AT1G55110.1	indeterminate(ID)-domain 7 (IDD7); FUNCTIONS IN: sequence-specific DNA binding transcription factor activity, zinc ion binding, nucleic acid binding; INVOLVED IN: regulation of transcription; LOCATED IN: intracellular; EXPRESSED IN: 22 plant structures; EXPRESSED DURING: 13 growth stages; CONTAINS InterPro DOMAIN/s: Zinc finger, C2H2-like (InterPro:IPR015880), Zinc finger, C2H2-type (InterPro:IPR…	protein_coding	INDETERMINATE(ID)-DOMAIN 7 (IDD7)	INDETERMINATE(ID)-DOMAIN 7 (IDD7);INDETERMINATE(ID)-DOMAIN 7 (AtIDD7)	BCY	phyB-9	OK	10.3862	6.84793	1.51669	-0.600923	-2.14552	0.00025	0.0143394	yes
AT4G18010	AT4G18010.1	Encodes an inositol polyphosphate 5-phosphatase that appears to have Type I activity. It can dephosphorylate IP3(inositol(1,4,5)P3) and IP4 (inositol(1,3,4,5)P4), but it does not appear to be active against phosphatidylinositol 4,5 bisphosphate. Overexpression of this gene renders plants insensitive to ABA in germination and growth assays.	protein_coding	INOSITOL(1,4,5)P3 5-PHOSPHATASE II (IP5PII)	INOSITOL(1,4,5)P3 5-PHOSPHATASE II (IP5PII);MYO-INOSITOL POLYPHOSPHATE 5-PHOSPHATASE 2 (5PTASE2);MYO-INOSITOL POLYPHOSPHATE 5-PHOSPHATASE 2 (AT5PTASE2)	BCY	phyB-9	OK	6.03127	3.79961	1.58734	-0.666609	-2.25491	0.00015	0.00992727	yes
AT5G11060	AT5G11060.1	A member of Class II KN1-like homeodomain transcription factors (together with KNAT3 and KNAT5), with greatest homology to the maize knox1 homeobox protein. Expression regulated by light. Detected in all tissues examined, but most prominent in leaves and young siliques. Transient expression of GFP translational fusion protein suggests bipartite localization in nucleus and cytoplasm. KNAT4 promote…	protein_coding	KNOTTED1-LIKE HOMEOBOX GENE 4 (KNAT4)	KNOTTED1-LIKE HOMEOBOX GENE 4 (KNAT4)	BCY	phyB-9	OK	3.31483	2.01832	1.64237	-0.71578	-1.95562	0.00115	0.0458257	yes
AT3G51810	AT3G51810.1	Encodes a ABA-inducible protein that accumulates during seed maturation, in parallel with its corresponding mRNA but with a 3 d delay. During germination, AtEm1 protein undergoes two successive cleavages before being degraded. Both proteins are more stable than the corresponding mRNA. The gene can be activated by the basic leucine zipper transcription factor ABI5. Expressed predominantly in prova…	protein_coding	LATE EMBRYOGENESIS ABUNDANT 1 (EM1)	ARABIDOPSIS THALIANA LATE EMBRYOGENESIS ABUNDANT 1 (ATEM1);GUANINE NUCLEOTIDE EXCHANGE FACTOR FOR ADP RIBOSYLATION FACTORS 1 (GEA1); (AT3);LATE EMBRYOGENESIS ABUNDANT 1 (EM1)	BCY	phyB-9	OK	7.1555	4.30526	1.66204	-0.732953	-1.97306	0.00095	0.0397823	yes
AT3G04290	AT3G04290.1	Li-tolerant lipase 1 (LTL1); FUNCTIONS IN: hydrolase activity, acting on ester bonds, carboxylesterase activity; INVOLVED IN: lipid metabolic process; LOCATED IN: endomembrane system; EXPRESSED IN: 19 plant structures; EXPRESSED DURING: 12 growth stages; CONTAINS InterPro DOMAIN/s: Lipase, GDSL (InterPro:IPR001087), Esterase, SGNH hydrolase-type (InterPro:IPR013830); BEST Arabidopsis thaliana pro…	protein_coding	LI-TOLERANT LIPASE 1 (LTL1)	LI-TOLERANT LIPASE 1 (LTL1); (ATLTL1)	BCY	phyB-9	OK	41.1149	25.4695	1.61428	-0.690888	-2.88369	5e-05	0.00413275	yes
AT4G10340	AT4G10340.1	photosystem II encoding the light-harvesting chlorophyll a/b binding protein CP26 of the antenna system of the photosynthetic apparatus	protein_coding	LIGHT HARVESTING COMPLEX OF PHOTOSYSTEM II 5 (LHCB5)	LIGHT HARVESTING COMPLEX OF PHOTOSYSTEM II 5 (LHCB5);CHLOROPHYLL PROTEIN 26 (CP26)	BCY	phyB-9	OK	340.357	208.092	1.63561	-0.709828	-2.70687	5e-05	0.00413275	yes
AT1G15820	AT1G15820.1	Lhcb6 protein (Lhcb6), light harvesting complex of photosystem II.	protein_coding	LIGHT HARVESTING COMPLEX PHOTOSYSTEM II SUBUNIT 6 (LHCB6)	LIGHT HARVESTING COMPLEX PHOTOSYSTEM II SUBUNIT 6 (LHCB6); (CP24)	BCY	phyB-9	OK	176.059	117.324	1.50062	-0.585565	-2.18136	0.00015	0.00992727	yes
AT5G54270	AT5G54270.1	Lhcb3 protein is a component of the main light harvesting chlorophyll a/b-protein complex of Photosystem II (LHC II).	protein_coding	LIGHT-HARVESTING CHLOROPHYLL B-BINDING PROTEIN 3 (LHCB3)	(LHCB3*1);LIGHT-HARVESTING CHLOROPHYLL B-BINDING PROTEIN 3 (LHCB3)	BCY	phyB-9	OK	245.923	119.202	2.06308	-1.04479	-3.03433	5e-05	0.00413275	yes
AT3G47470	AT3G47470.1	Encodes a chlorophyll a/b-binding protein that is more similar to the PSI Cab proteins than the PSII cab proteins. The predicted protein is about 20 amino acids shorter than most known Cab proteins.	protein_coding	LIGHT-HARVESTING CHLOROPHYLL-PROTEIN COMPLEX I SUBUNIT A4 (LHCA4)	LIGHT-HARVESTING CHLOROPHYLL-PROTEIN COMPLEX I SUBUNIT A4 (LHCA4); (CAB4)	BCY	phyB-9	OK	388.5	200.341	1.93919	-0.955456	-3.30342	5e-05	0.00413275	yes
AT2G34430	AT2G34430.1	Photosystem II type I chlorophyll a/b-binding protein	protein_coding	LIGHT-HARVESTING CHLOROPHYLL-PROTEIN COMPLEX II SUBUNIT B1 (LHB1B1)	LIGHT-HARVESTING CHLOROPHYLL-PROTEIN COMPLEX II SUBUNIT B1 (LHCB1.4);LIGHT-HARVESTING CHLOROPHYLL-PROTEIN COMPLEX II SUBUNIT B1 (LHB1B1)	BCY	phyB-9	OK	166.999	14.7263	11.3402	-3.50337	-9.89261	5e-05	0.00413275	yes
AT2G28305	AT2G28305.1	LONELY GUY 1 (LOG1); CONTAINS InterPro DOMAIN/s: Conserved hypothetical protein CHP00730 (InterPro:IPR005269); BEST Arabidopsis thaliana protein match is: lysine decarboxylase family protein (TAIR:AT2G37210.1); Has 5303 Blast hits to 5301 proteins in 1556 species: Archae - 26; Bacteria - 3660; Metazoa - 10; Fungi - 132; Plants - 396; Viruses - 0; Other Eukaryotes - 1079 (source: NCBI BLink).	protein_coding	LONELY GUY 1 (LOG1)	(ATLOG1);LONELY GUY 1 (LOG1)	BCY	phyB-9	OK	17.1967	11.0483	1.5565	-0.638302	-2.27688	0.0001	0.00736498	yes
AT2G02450	AT2G02450.2	NAC domain containing protein 35 (NAC035); FUNCTIONS IN: sequence-specific DNA binding transcription factor activity; INVOLVED IN: multicellular organismal development, regulation of transcription; LOCATED IN: cellular_component unknown; EXPRESSED IN: 18 plant structures; EXPRESSED DURING: 12 growth stages; CONTAINS InterPro DOMAIN/s: No apical meristem (NAM) protein (InterPro:IPR003441); BEST Ar…	protein_coding	LONG VEGETATIVE PHASE 1 (LOV1)	ARABIDOPSIS NAC DOMAIN CONTAINING PROTEIN 34 (anac034);NAC DOMAIN CONTAINING PROTEIN 35 (NAC035);LONG VEGETATIVE PHASE 1 (LOV1);NAC DOMAIN CONTAINING PROTEIN 35 (ANAC035)	BCY	phyB-9	OK	1.63499	0.669747	2.44121	-1.28759	-2.25847	0.00035	0.0185569	yes
AT5G52310	AT5G52310.1	cold regulated gene, the 5' region of cor78 has cis-acting regulatory elements that can impart cold-regulated gene expression	protein_coding	LOW-TEMPERATURE-INDUCED 78 (LTI78)	COLD REGULATED 78 (COR78);LOW-TEMPERATURE-INDUCED 78 (LTI78); (LTI140);RESPONSIVE TO DESSICATION 29A (RD29A)	BCY	phyB-9	OK	67.7359	44.5415	1.52074	-0.60477	-2.53818	5e-05	0.00413275	yes
AT3G18850	AT3G18850.1	lysophosphatidyl acyltransferase 5 (LPAT5); FUNCTIONS IN: acyltransferase activity; INVOLVED IN: metabolic process; EXPRESSED IN: 24 plant structures; EXPRESSED DURING: 13 growth stages; CONTAINS InterPro DOMAIN/s: Phospholipid/glycerol acyltransferase (InterPro:IPR002123); BEST Arabidopsis thaliana protein match is: lysophosphatidyl acyltransferase 4 (TAIR:AT1G75020.2); Has 1763 Blast hits to 17…	protein_coding	LYSOPHOSPHATIDYL ACYLTRANSFERASE 5 (LPAT5)	LYSOPHOSPHATIDYL ACYLTRANSFERASE 5 (LPAT5)	BCY	phyB-9	OK	8.07799	5.13767	1.57231	-0.652882	-2.10516	0.00015	0.00992727	yes
AT4G00950	AT4G00950.1	maternal effect embryo arrest 47 (MEE47); CONTAINS InterPro DOMAIN/s: Protein of unknown function DUF688 (InterPro:IPR007789); Has 1807 Blast hits to 1807 proteins in 277 species: Archae - 0; Bacteria - 0; Metazoa - 736; Fungi - 347; Plants - 385; Viruses - 0; Other Eukaryotes - 339 (source: NCBI BLink).	protein_coding	MATERNAL EFFECT EMBRYO ARREST 47 (MEE47)	MATERNAL EFFECT EMBRYO ARREST 47 (MEE47)	BCY	phyB-9	OK	2.96005	1.02198	2.89639	-1.53425	-3.14141	5e-05	0.00413275	yes
AT4G37150	AT4G37150.1	Encodes a protein shown to have carboxylesterase activity, methyl salicylate esterase activity, methyl jasmonate esterase activity, and methyl IAA esterase activity in vitro. MES9 appears to be involved in MeSA hydrolysis in planta. Expression of MES9 can restore systemic acquired resistance in SAR-deficient tobacco plants. This protein does not act on MeGA4, or MEGA9 in vitro.	protein_coding	METHYL ESTERASE 9 (MES9)	METHYL ESTERASE 9 (MES9);ARABIDOPSIS THALIANA METHYL ESTERASE 9 (ATMES9)	BCY	phyB-9	OK	5.60862	3.34247	1.67799	-0.746732	-1.90341	0.0011	0.0442996	yes
AT1G24020	AT1G24020.1	MLP-like protein 423 (MLP423); INVOLVED IN: response to biotic stimulus, defense response; LOCATED IN: membrane; EXPRESSED IN: 23 plant structures; EXPRESSED DURING: 15 growth stages; CONTAINS InterPro DOMAIN/s: Bet v I allergen (InterPro:IPR000916); BEST Arabidopsis thaliana protein match is: MLP-like protein 28 (TAIR:AT1G70830.3); Has 1440 Blast hits to 1404 proteins in 125 species: Archae - 0;…	protein_coding	MLP-LIKE PROTEIN 423 (MLP423)	MLP-LIKE PROTEIN 423 (MLP423)	BCY	phyB-9	OK	10.8062	6.44707	1.67614	-0.74514	-2.10031	0.0004	0.0209729	yes
AT5G15310	AT5G15310.1	Member of the R2R3 factor gene family.	protein_coding	MYB DOMAIN PROTEIN 16 (MYB16)	MYB DOMAIN PROTEIN 16 (ATMYB16); (ATMIXTA);MYB DOMAIN PROTEIN 16 (MYB16)	BCY	phyB-9	OK	3.6596	1.98079	1.84755	-0.88561	-2.20145	0.00015	0.00992727	yes
AT1G09540	AT1G09540.1	Encodes putative transcription factor. Mutants lack of mucilage extrusion from the seeds during imbibition. Reduced quantities of mucilage are deposited during the development of the seed coat epidermis in myb61 mutants. Expressed in guard cells,loss of function mutations show an increase in stomatal pore opening suggesting a role in ABA independent regulation of stomatal pore size.	protein_coding	MYB DOMAIN PROTEIN 61 (MYB61)	ARABIDOPSIS THALIANA MYB DOMAIN PROTEIN 61 (ATMYB61);MYB DOMAIN PROTEIN 61 (MYB61)	BCY	phyB-9	OK	8.96652	5.87051	1.52738	-0.611062	-2.09931	0.00035	0.0185569	yes
AT5G14750	AT5G14750.1	Encodes a MyB-related protein containing R2 and R3 repeats, involved in root and hypocotyl epidermal cell fate determination. Loss of function mutations make extra root hairs. Nuclear localized protein is a positive regulator for expression of CAPRICE (CPC).	protein_coding	MYB DOMAIN PROTEIN 66 (MYB66)	WEREWOLF (WER);MYB DOMAIN PROTEIN 66 (ATMYB66);WEREWOLF 1 (WER1);MYB DOMAIN PROTEIN 66 (MYB66)	BCY	phyB-9	OK	2.80689	1.11124	2.52591	-1.33681	-2.30703	0.0006	0.0278353	yes
AT1G69870	AT1G69870.1	Encodes a low affinity nitrate transporter NRT1.7. Expressed in phloem. Responsible for source-to-sink remobilization of nitrate.	protein_coding	NITRATE TRANSPORTER 1.7 (NRT1.7)	NITRATE TRANSPORTER 1.7 (NRT1.7)	BCY	phyB-9	OK	3.27891	1.83932	1.78268	-0.834047	-2.40671	5e-05	0.00413275	yes
AT5G47500	AT5G47500.1	predicted to encode a pectin methylesterase	protein_coding	PECTIN METHYLESTERASE 5 (PME5)	PECTIN METHYLESTERASE 5 (PME5)	BCY	phyB-9	OK	4.75111	2.16239	2.19716	-1.13564	-2.98774	5e-05	0.00413275	yes
AT3G54890	AT3G54890.1	Encodes a component of the light harvesting complex associated with photosystem I.	protein_coding	PHOTOSYSTEM I LIGHT HARVESTING COMPLEX GENE 1 (LHCA1)	PHOTOSYSTEM I LIGHT HARVESTING COMPLEX GENE 1 (LHCA1)	BCY	phyB-9	OK	143.391	65.867	2.17698	-1.12232	-4.01659	5e-05	0.00413275	yes
AT2G05100	AT2G05100.1	Lhcb2.1 protein encoding a subunit of the light harvesting complex II. Member of a gene family with high degree of sequence similarity. Initially LHCB2.3 was considered as a separate gene but appears to be an allele of LHCB2.1.	protein_coding	PHOTOSYSTEM II LIGHT HARVESTING COMPLEX GENE 2.1 (LHCB2.1)	LIGHT-HARVESTING CHLOROPHYLL B-BINDING 2 (LHCB2);PHOTOSYSTEM II LIGHT HARVESTING COMPLEX GENE 2.1 (LHCB2.1)	BCY	phyB-9	OK	68.7558	25.4514	2.70145	-1.43373	-5.23851	5e-05	0.00413275	yes
AT2G05070	AT2G05070.1	Encodes Lhcb2.2. Belongs to the Lhc super-gene family encodes the light-harvesting chlorophyll a/b-binding (LHC) proteins that constitute the antenna system of the photosynthetic apparatus.	protein_coding	PHOTOSYSTEM II LIGHT HARVESTING COMPLEX GENE 2.2 (LHCB2.2)	LIGHT-HARVESTING CHLOROPHYLL B-BINDING 2 (LHCB2);PHOTOSYSTEM II LIGHT HARVESTING COMPLEX GENE 2.2 (LHCB2.2)	BCY	phyB-9	OK	65.7167	20.8605	3.15029	-1.65548	-5.64488	5e-05	0.00413275	yes
AT3G27690	AT3G27690.1	Encodes Lhcb2.4. Belongs to the Lhc super-gene family encodes the light-harvesting chlorophyll a/b-binding (LHC) proteins that constitute the antenna system of the photosynthetic apparatus.	protein_coding	PHOTOSYSTEM II LIGHT HARVESTING COMPLEX GENE 2.3 (LHCB2.3)	(LHCB2.4);LIGHT-HARVESTING CHLOROPHYLL B-BINDING 2 (LHCB2);PHOTOSYSTEM II LIGHT HARVESTING COMPLEX GENE 2.3 (LHCB2.3)	BCY	phyB-9	OK	31.7996	15.063	2.11111	-1.078	-3.99489	5e-05	0.00413275	yes
AT2G34420	AT2G34420.1	Photosystem II type I chlorophyll a/b-binding protein	protein_coding	PHOTOSYSTEM II LIGHT HARVESTING COMPLEX GENE B1B2 (LHB1B2)	PHOTOSYSTEM II LIGHT HARVESTING COMPLEX GENE 1.5 (LHCB1.5);PHOTOSYSTEM II LIGHT HARVESTING COMPLEX GENE B1B2 (LHB1B2)	BCY	phyB-9	OK	1896.21	639.535	2.96498	-1.56803	-3.24253	5e-05	0.00413275	yes
AT4G05180	AT4G05180.1	Encodes the PsbQ subunit of the oxygen evolving complex of photosystem II.	protein_coding	PHOTOSYSTEM II SUBUNIT Q-2 (PSBQ-2)	(PSII-Q);PHOTOSYSTEM II SUBUNIT Q-2 (PSBQ-2);PHOTOSYSTEM II SUBUNIT Q (PSBQ)	BCY	phyB-9	OK	52.622	30.7033	1.71389	-0.77727	-3.08987	5e-05	0.00413275	yes
AT2G18790	AT2G18790.1	Red/far-red photoreceptor involved in the regulation of de-etiolation. Exists in two inter-convertible forms: Pr and Pfr (active). Involved in the light-promotion of seed germination and in the shade avoidance response.	protein_coding	PHYTOCHROME B (PHYB)	PHYTOCHROME B (PHYB);OUT OF PHASE 1 (OOP1); (HY3)	BCY	phyB-9	OK	356.102	12.9354	27.5293	-4.78289	-17.4026	5e-05	0.00413275	yes
AT3G59060	AT3G59060.2	Encodes a novel Myc-related bHLH transcription factor, which physically associated with APRR1/TOC1 and is a member of PIF3 transcription factor family. Involved in shade avoidance. Functions as negative regulator of PhyB. Protein levels are modulated by phytochrome B.	protein_coding	PHYTOCHROME INTERACTING FACTOR 3-LIKE 6 (PIL6)	PHYTOCHROME-INTERACTING FACTOR 5 (PIF5);PHYTOCHROME INTERACTING FACTOR 3-LIKE 6 (PIL6)	BCY	phyB-9	OK	27.9726	17.455	1.60256	-0.68037	-2.66418	5e-05	0.00413275	yes
AT2G43010	AT2G43010.1	Isolated as a semidominant mutation defective in red -light responses. Encodes a nuclear localized bHLH protein that interacts with active PhyB protein. Negatively regulates phyB mediated red light responses. Involved in shade avoidance response. Protein abundance is negatively regulated by PhyB.	protein_coding	PHYTOCHROME INTERACTING FACTOR 4 (PIF4)	PHYTOCHROME INTERACTING FACTOR 4 (PIF4); (SRL2); (AtPIF4)	BCY	phyB-9	OK	30.4901	17.9295	1.70055	-0.766003	-2.93191	5e-05	0.00413275	yes
AT5G04190	AT5G04190.1	Encodes phytochrome kinase substrate 4, a phytochrome signaling component involved in phototropism. It is phosphorylated in a phot1-dependent manner in vitro. Phosphorylation is transient and regulated by a type 2- protein phosphatase.	protein_coding	PHYTOCHROME KINASE SUBSTRATE 4 (PKS4)	PHYTOCHROME KINASE SUBSTRATE 4 (PKS4)	BCY	phyB-9	OK	19.733	12.1539	1.62359	-0.699193	-2.71231	5e-05	0.00413275	yes
AT1G60190	AT1G60190.1	Encodes PUB19, a plant U-box armadillo repeat protein. Involved in salt inhibition of germination together with PUB18.	protein_coding	PLANT U-BOX 19 (PUB19)	(AtPUB19);PLANT U-BOX 19 (PUB19)	BCY	phyB-9	OK	11.4781	7.33994	1.56379	-0.64505	-2.52025	5e-05	0.00413275	yes
AT3G46780	AT3G46780.1	plastid transcriptionally active 16 (PTAC16); FUNCTIONS IN: binding, catalytic activity; INVOLVED IN: metabolic process; LOCATED IN: in 6 components; EXPRESSED IN: 21 plant structures; EXPRESSED DURING: 14 growth stages; CONTAINS InterPro DOMAIN/s: NAD(P)-binding domain (InterPro:IPR016040), NmrA-like (InterPro:IPR008030); BEST Arabidopsis thaliana protein match is: NAD(P)-binding Rossmann-fold s…	protein_coding	PLASTID TRANSCRIPTIONALLY ACTIVE 16 (PTAC16)	PLASTID TRANSCRIPTIONALLY ACTIVE 16 (PTAC16)	BCY	phyB-9	OK	38.752	25.3872	1.52644	-0.61017	-2.46878	5e-05	0.00413275	yes
AT5G24470	AT5G24470.1	Encodes a pseudo-response regulator whose mutation affects various circadian-associated biological events such as flowering time in the long-day photoperiod conditions, red light sensitivity of seedlings during early photomorphogenesis, and the period of free-running rhythms of certain clock-controlled genes including CCA1 and APRR1/TOC1 in constant white light. Acts as transcriptional repressor …	protein_coding	PSEUDO-RESPONSE REGULATOR 5 (PRR5)	PSEUDO-RESPONSE REGULATOR 5 (PRR5);PSEUDO-RESPONSE REGULATOR 5 (APRR5)	BCY	phyB-9	OK	7.83432	4.94712	1.58361	-0.663218	-2.37395	5e-05	0.00413275	yes
AT2G46790	AT2G46790.1	Pseudo-response regulator PRR9. Involved in clock function. PRR7 and PRR9 are partially redundant essential components of a temperature-sensitive circadian system. CCA1 and LHY had a positive effect on PRR9. Interact with TOC1 in a yeast two-hybrid assay. Acts as transcriptional repressor of CCA1 and LHY.	protein_coding	PSEUDO-RESPONSE REGULATOR 9 (PRR9)	ARABIDOPSIS PSEUDO-RESPONSE REGULATOR 9 (APRR9);TOC1-LIKE PROTEIN 1 (TL1);PSEUDO-RESPONSE REGULATOR 9 (PRR9)	BCY	phyB-9	OK	2.38396	1.08651	2.19414	-1.13366	-2.69311	5e-05	0.00413275	yes
AT2G16430	AT2G16430.2	purple acid phosphatase 10 (PAP10); FUNCTIONS IN: protein serine/threonine phosphatase activity, acid phosphatase activity; INVOLVED IN: biological_process unknown; LOCATED IN: cell wall, plant-type cell wall; EXPRESSED IN: 25 plant structures; EXPRESSED DURING: 15 growth stages; CONTAINS InterPro DOMAIN/s: Purple acid phosphatase, N-terminal (InterPro:IPR015914), Metallophosphoesterase (InterPro…	protein_coding	PURPLE ACID PHOSPHATASE 10 (PAP10)	(ATPAP10);PURPLE ACID PHOSPHATASE 10 (PAP10)	BCY	phyB-9	OK	4.89641	3.02264	1.61991	-0.695912	-2.0512	0.0005	0.0247102	yes
AT5G66400	AT5G66400.1	Belongs to the dehydrin protein family, which contains highly conserved stretches of 7-17 residues that are repetitively scattered in their sequences, the K-, S-, Y- and lysine rich segments. ABA- and drought-induced glycine-rice dehydrin protein. The ABA-induced expression of RAB18 was reduced following ACC application, indicating that ethylene inhibits the ABA signaling pathway. RAB18 is also e…	protein_coding	RESPONSIVE TO ABA 18 (RAB18)	ARABIDOPSIS THALIANA DROUGHT-INDUCED 8 (ATDI8);RESPONSIVE TO ABA 18 (RAB18)	BCY	phyB-9	OK	363.244	236.532	1.53571	-0.618902	-2.48887	5e-05	0.00413275	yes
AT5G04890	AT5G04890.1	Specifically restricts the long-distance movement of tobacco etch potyvirus (TEV) without involving either hypersensitive cell death or systemic acquired resistance. Multidomain protein containing an N-terminal region with high similarity to plant small heat shock proteins (HSPs).	protein_coding	RESTRICTED TEV MOVEMENT 2 (RTM2)	RESTRICTED TEV MOVEMENT 2 (RTM2)	BCY	phyB-9	OK	17.4593	11.0301	1.58288	-0.66255	-2.46318	5e-05	0.00413275	yes
AT2G30520	AT2G30520.1	light inducible root phototropism 2 encoding a signal transducer of the phototropic response in Arabidopsis	protein_coding	ROOT PHOTOTROPISM 2 (RPT2)	ROOT PHOTOTROPISM 2 (RPT2)	BCY	phyB-9	OK	39.6804	24.595	1.61335	-0.690062	-2.59259	5e-05	0.00413275	yes
AT5G02020	AT5G02020.1	Encodes a protein involved in salt tolerance, names SIS (Salt Induced Serine rich).	protein_coding	SALT INDUCED SERINE RICH (SIS)	SALT INDUCED SERINE RICH (SIS)	BCY	phyB-9	OK	335.49	210.189	1.59613	-0.674582	-2.56301	5e-05	0.00413275	yes
AT2G23010	AT2G23010.2	serine carboxypeptidase-like 9 (SCPL9); FUNCTIONS IN: serine-type carboxypeptidase activity; INVOLVED IN: proteolysis; LOCATED IN: endomembrane system; CONTAINS InterPro DOMAIN/s: Peptidase S10, serine carboxypeptidase (InterPro:IPR001563); BEST Arabidopsis thaliana protein match is: sinapoylglucose 1 (TAIR:AT2G22990.1); Has 35333 Blast hits to 34131 proteins in 2444 species: Archae - 798; Bacter…	protein_coding	SERINE CARBOXYPEPTIDASE-LIKE 9 (SCPL9)	SERINE CARBOXYPEPTIDASE-LIKE 9 (SCPL9)	BCY	phyB-9	OK	4.96271	3.00526	1.65134	-0.723641	-2.09544	0.00025	0.0143394	yes
AT2G22540	AT2G22540.1	Encodes a nuclear protein that acts as a floral repressor and that functions within the thermosensory pathway. SVP represses FT expression via direct binding to the vCArG III motif in the FT promoter.	protein_coding	SHORT VEGETATIVE PHASE (SVP)	AGAMOUS-LIKE 22 (AGL22);SHORT VEGETATIVE PHASE (SVP)	BCY	phyB-9	OK	5.24731	2.17187	2.41603	-1.27264	-3.40703	5e-05	0.00413275	yes
AT1G66970	AT1G66970.2	Encodes a member of the glycerophosphodiester phosphodiesterase like (GDPD-like) family.	protein_coding	SHV3-LIKE 2 (SVL2)	GLYCEROPHOSPHODIESTER PHOSPHODIESTERASE (GDPD) LIKE 1 (GDPDL1);SHV3-LIKE 2 (SVL2)	BCY	phyB-9	OK	1.44739	0.712455	2.03155	-1.02259	-2.27848	0.00015	0.00992727	yes
AT1G10760	AT1G10760.1	Encodes an &#945;-glucan, water dikinase required for starch degradation. Involved in cold-induced freezing tolerance. Mutations that eliminate the GWD protein or affect the dikinase domain of the enzyme dramatically reduce both the amount of phosphate in the amylopectin and the rate of starch degradation. Mature leaves of these mutants accumulate amounts of starch up to seven times greater than …	protein_coding	STARCH EXCESS 1 (SEX1)	STARCH EXCESS 1 (SEX1); (SOP1); (GWD); (GWD1); (SOP)	BCY	phyB-9	OK	12.9983	8.00745	1.62328	-0.69891	-2.91094	5e-05	0.00413275	yes
AT1G04920	AT1G04920.1	Encodes a protein with putative sucrose-phosphate synthase activity.	protein_coding	SUCROSE PHOSPHATE SYNTHASE 3F (SPS3F)	SUCROSE PHOSPHATE SYNTHASE 3F (SPS3F);SUCROSE PHOSPHATE SYNTHASE 3F (ATSPS3F)	BCY	phyB-9	OK	0.69942	0.35024	1.99697	-0.997816	-2.02083	0.00105	0.0426489	yes
AT1G73370	AT1G73370.1	Encodes a protein with sucrose synthase activity (SUS6).	protein_coding	SUCROSE SYNTHASE 6 (SUS6)	ARABIDOPSIS THALIANA SUCROSE SYNTHASE 6 (ATSUS6);SUCROSE SYNTHASE 6 (SUS6)	BCY	phyB-9	OK	4.81962	3.16338	1.52357	-0.607454	-2.123	0.00035	0.0185569	yes
AT3G52340	AT3G52340.1	sucrose-phosphatase (SPP2)	protein_coding	SUCROSE-6F-PHOSPHATE PHOSPHOHYDROLASE 2 (SPP2)	SUCROSE-PHOSPHATASE 2 (ATSPP2);SUCROSE-6F-PHOSPHATE PHOSPHOHYDROLASE 2 (SPP2)	BCY	phyB-9	OK	12.2478	7.75066	1.58023	-0.660136	-2.41309	5e-05	0.00413275	yes
AT5G60200	AT5G60200.1	Encodes a Dof-type transcription factor.	protein_coding	TARGET OF MONOPTEROS 6 (TMO6)	TARGET OF MONOPTEROS 6 (TMO6)	BCY	phyB-9	OK	11.4319	7.39131	1.54667	-0.629163	-2.24187	0.00025	0.0143394	yes
AT5G26000	AT5G26000.1	member of Glycoside Hydrolase Family 1. encodes one of two known functional myrosinase enzymes in Arabidopsis. The enzyme catalyzes the hydrolysis of glucosinolates into compounds that are toxic to various microbes and herbivores.	protein_coding	THIOGLUCOSIDE GLUCOHYDROLASE 1 (TGG1)	THIOGLUCOSIDE GLUCOHYDROLASE 1 (TGG1); (AtTGG1);BETA GLUCOSIDASE 38 (BGLU38)	BCY	phyB-9	OK	61.9526	39.0475	1.5866	-0.665935	-2.50747	5e-05	0.00413275	yes
AT5G52910	AT5G52910.1	homolog of Drosophila timeless	protein_coding	TIMELESS (ATIM)	TIMELESS (ATIM)	BCY	phyB-9	OK	0.720405	0.357586	2.01463	-1.01052	-2.10341	0.00055	0.0260912	yes
AT5G51850	AT5G51850.1	unknown protein; BEST Arabidopsis thaliana protein match is: unknown protein (TAIR:AT5G62170.1); Has 384 Blast hits to 375 proteins in 79 species: Archae - 0; Bacteria - 14; Metazoa - 135; Fungi - 31; Plants - 92; Viruses - 0; Other Eukaryotes - 112 (source: NCBI BLink).	protein_coding	TON1 RECRUITING MOTIF 24 (TRM24)	TON1 RECRUITING MOTIF 24 (TRM24)	BCY	phyB-9	OK	2.21408	1.1702	1.89205	-0.919947	-2.28955	0.00015	0.00992727	yes
AT2G37260	AT2G37260.1	Encodes a protein similar to WRKY transcription factors that is expressed in the seed integument and endosperm. Mutants are defective in proanthocyanidin synthesis and seed mucilate deposition. Seeds are yellow colored. Seed size is also affected; seeds are reduced in size but only when the mutant allele is transmitted through the female parent.Loss of function alleles are associated with a reduc…	protein_coding	TRANSPARENT TESTA GLABRA 2 (TTG2)	TRANSPARENT TESTA GLABRA 2 (TTG2);DR. STRANGELOVE 1 (DSL1); (WRKY44); (ATWRKY44)	BCY	phyB-9	OK	2.07897	0.760823	2.73253	-1.45024	-2.93694	5e-05	0.00413275	yes
AT4G24040	AT4G24040.1	Encodes a trehalase, member of Glycoside Hydrolase Family 37.	protein_coding	TREHALASE 1 (TRE1)	(ATTRE1);TREHALASE 1 (TRE1)	BCY	phyB-9	OK	4.25784	2.74394	1.55172	-0.633871	-1.95107	0.00115	0.0458257	yes
AT1G45201	AT1G45201.1	Target of AtGRP7 regulation.	protein_coding	TRIACYLGLYCEROL LIPASE-LIKE 1 (TLL1)	ARABIDOPSIS THALIANA TRIACYLGLYCEROL LIPASE-LIKE 1 (ATTLL1);TRIACYLGLYCEROL LIPASE-LIKE 1 (TLL1)	BCY	phyB-9	OK	47.3468	24.7107	1.91604	-0.938132	-3.91287	5e-05	0.00413275	yes
AT1G52410	AT1G52410.2	Contains a novel calcium-binding repeat sequence. Binds TSK in vitro. Localizes to small cytoplasmic vesicles in interphase cells. In cells synchronized for cell division, TSA1 and TSK relocalize to ends of spindle microtubules that are ahead of separating chromatids during metaphase and anaphase of mitosis. May be involved in mitosis together with TSK. Expressed preferentially in the flower and …	protein_coding	TSK-ASSOCIATING PROTEIN 1 (TSA1)	TSK-ASSOCIATING PROTEIN 1 (TSA1)	BCY	phyB-9	OK	2.64041	1.51071	1.74779	-0.805538	-2.29187	5e-05	0.00413275	yes
AT4G00050	AT4G00050.1	unfertilized embryo sac 10 (UNE10); FUNCTIONS IN: DNA binding, sequence-specific DNA binding transcription factor activity; INVOLVED IN: double fertilization forming a zygote and endosperm, regulation of transcription; LOCATED IN: nucleus; EXPRESSED IN: 20 plant structures; EXPRESSED DURING: 13 growth stages; CONTAINS InterPro DOMAIN/s: Helix-loop-helix DNA-binding domain (InterPro:IPR001092), He…	protein_coding	UNFERTILIZED EMBRYO SAC 10 (UNE10)	UNFERTILIZED EMBRYO SAC 10 (UNE10)	BCY	phyB-9	OK	15.751	9.56234	1.64719	-0.720003	-2.71344	5e-05	0.00413275	yes
AT2G25000	AT2G25000.1	Pathogen-induced transcription factor. Forms protein complexes with itself and with WRKY40. Coexpression with WRKY18 or WRKY40 made plants more susceptible to both P. syringae and B. cinerea. WRKY18, WRKY40, and WRKY60 have partially redundant roles in response to the hemibiotrophic bacterial pathogen Pseudomonas syringae and the necrotrophic fungal pathogen Botrytis cinerea, with WRKY18 playing …	protein_coding	WRKY DNA-BINDING PROTEIN 60 (WRKY60)	WRKY DNA-BINDING PROTEIN 60 (WRKY60); (ATWRKY60)	BCY	phyB-9	OK	5.84225	3.16019	1.8487	-0.886514	-2.43137	5e-05	0.00413275	yes
AT4G03210	AT4G03210.1	encodes a member of xyloglucan endotransglucosylase/hydrolases (XTHs) that catalyze the cleavage and molecular grafting of xyloglucan chains function in loosening and rearrangement of the cell wall. Gene is expressed in shoot apex region, flower buds, flower stalks and internodes bearing flowers.	protein_coding	XYLOGLUCAN ENDOTRANSGLUCOSYLASE/HYDROLASE 9 (XTH9)	XYLOGLUCAN ENDOTRANSGLUCOSYLASE/HYDROLASE 9 (XTH9)	BCY	phyB-9	OK	12.2978	7.3075	1.6829	-0.750952	-2.48657	5e-05	0.00413275	yes
AT1G21160	AT1G21160.1	eukaryotic translation initiation factor 2 (eIF-2) family protein; FUNCTIONS IN: GTP binding, GTPase activity, translation initiation factor activity; INVOLVED IN: biological_process unknown; LOCATED IN: cellular_component unknown; EXPRESSED IN: 24 plant structures; EXPRESSED DURING: 13 growth stages; CONTAINS InterPro DOMAIN/s: Small GTP-binding protein (InterPro:IPR005225), Translation elongati…	protein_coding			BCY	phyB-9	OK	199.035	6.34587	31.3645	-4.97106	-19.0687	5e-05	0.00413275	yes
AT5G48490	AT5G48490.1	Bifunctional inhibitor/lipid-transfer protein/seed storage 2S albumin superfamily protein; FUNCTIONS IN: lipid binding; INVOLVED IN: lipid transport; LOCATED IN: endomembrane system; EXPRESSED IN: 20 plant structures; EXPRESSED DURING: 13 growth stages; CONTAINS InterPro DOMAIN/s: Bifunctional inhibitor/plant lipid transfer protein/seed storage (InterPro:IPR016140), Plant lipid transfer protein/s…	protein_coding			BCY	phyB-9	OK	7.9122	0.990571	7.98751	-2.99775	-4.38763	0.0004	0.0209729	yes
AT1G23130	AT1G23130.1	Polyketide cyclase/dehydrase and lipid transport superfamily protein; FUNCTIONS IN: molecular_function unknown; INVOLVED IN: response to biotic stimulus, defense response; LOCATED IN: cellular_component unknown; EXPRESSED IN: 15 plant structures; EXPRESSED DURING: 10 growth stages; CONTAINS InterPro DOMAIN/s: Bet v I allergen (InterPro:IPR000916); BEST Arabidopsis thaliana protein match is: MLP-l…	protein_coding			BCY	phyB-9	OK	4.19449	0.554617	7.56286	-2.91893	-3.74716	5e-05	0.00413275	yes
AT5G37970	AT5G37970.1	S-adenosyl-L-methionine-dependent methyltransferases superfamily protein; FUNCTIONS IN: S-adenosylmethionine-dependent methyltransferase activity, methyltransferase activity; INVOLVED IN: biological_process unknown; EXPRESSED IN: 6 plant structures; EXPRESSED DURING: M germinated pollen stage, 4 anthesis, petal differentiation and expansion stage; CONTAINS InterPro DOMAIN/s: SAM dependent carboxy…	protein_coding			BCY	phyB-9	OK	1.4987	0.275308	5.44372	-2.44459	-2.74291	0.00075	0.0334811	yes
AT1G80130	AT1G80130.1	Tetratricopeptide repeat (TPR)-like superfamily protein; FUNCTIONS IN: binding; INVOLVED IN: response to oxidative stress; LOCATED IN: membrane; EXPRESSED IN: 18 plant structures; EXPRESSED DURING: 12 growth stages; CONTAINS InterPro DOMAIN/s: Tetratricopeptide-like helical (InterPro:IPR011990); BEST Arabidopsis thaliana protein match is: Tetratricopeptide repeat (TPR)-like superfamily protein (T…	protein_coding			BCY	phyB-9	OK	2.91436	0.629285	4.63122	-2.21139	-4.21662	5e-05	0.00413275	yes
AT3G02670	AT3G02670.1	Glycine-rich protein family; FUNCTIONS IN: molecular_function unknown; LOCATED IN: endomembrane system; EXPRESSED IN: embryo; EXPRESSED DURING: C globular stage; Has 51820 Blast hits to 16186 proteins in 847 species: Archae - 9; Bacteria - 3831; Metazoa - 39595; Fungi - 2015; Plants - 2474; Viruses - 707; Other Eukaryotes - 3189 (source: NCBI BLink).	protein_coding			BCY	phyB-9	OK	17.1885	4.26098	4.03393	-2.01219	-4.91144	5e-05	0.00413275	yes
AT3G05600	AT3G05600.1	alpha/beta-Hydrolases superfamily protein; FUNCTIONS IN: epoxide hydrolase activity, catalytic activity; EXPRESSED IN: 17 plant structures; EXPRESSED DURING: 13 growth stages; CONTAINS InterPro DOMAIN/s: Epoxide hydrolase-like (InterPro:IPR000639), Alpha/beta hydrolase fold-1 (InterPro:IPR000073); BEST Arabidopsis thaliana protein match is: alpha/beta-Hydrolases superfamily protein (TAIR:AT4G0234…	protein_coding			BCY	phyB-9	OK	1.65556	0.428295	3.86547	-1.95064	-3.00263	0.0001	0.00736498	yes
AT2G01422	AT2G01422.1		other_rna			BCY	phyB-9	OK	37.0715	9.7841	3.78895	-1.9218	-6.46378	5e-05	0.00413275	yes
AT3G05730	AT3G05730.1	Encodes a defensin-like (DEFL) family protein.	protein_coding			BCY	phyB-9	OK	19.7404	5.22427	3.77859	-1.91785	-4.73938	5e-05	0.00413275	yes
AT1G61270	AT1G61270.1	Transmembrane amino acid transporter family protein; CONTAINS InterPro DOMAIN/s: Amino acid transporter, transmembrane (InterPro:IPR013057); BEST Arabidopsis thaliana protein match is: Transmembrane amino acid transporter family protein (TAIR:AT3G01760.1); Has 4440 Blast hits to 4407 proteins in 395 species: Archae - 7; Bacteria - 281; Metazoa - 1351; Fungi - 614; Plants - 1606; Viruses - 3; Othe…	protein_coding			BCY	phyB-9	OK	0.817253	0.221826	3.68421	-1.88136	-2.06122	0.00085	0.0363178	yes
AT4G28780	AT4G28780.1	GDSL-like Lipase/Acylhydrolase superfamily protein; FUNCTIONS IN: hydrolase activity, acting on ester bonds, carboxylesterase activity; INVOLVED IN: lipid metabolic process; LOCATED IN: endomembrane system; EXPRESSED IN: 17 plant structures; EXPRESSED DURING: 13 growth stages; CONTAINS InterPro DOMAIN/s: Lipase, GDSL (InterPro:IPR001087); BEST Arabidopsis thaliana protein match is: Li-tolerant li…	protein_coding			BCY	phyB-9	OK	1.68083	0.462109	3.6373	-1.86287	-3.10631	0.0001	0.00736498	yes
AT2G34810	AT2G34810.1	FAD-binding Berberine family protein; FUNCTIONS IN: electron carrier activity, oxidoreductase activity, FAD binding, catalytic activity; INVOLVED IN: response to jasmonic acid stimulus, response to wounding; LOCATED IN: endomembrane system; EXPRESSED IN: 22 plant structures; EXPRESSED DURING: 13 growth stages; CONTAINS InterPro DOMAIN/s: FAD-binding, type 2 (InterPro:IPR016166), Berberine/berberi…	protein_coding			BCY	phyB-9	OK	1.3073	0.407143	3.21091	-1.68298	-2.80969	5e-05	0.00413275	yes
AT4G28140	AT4G28140.1	encodes a member of the DREB subfamily A-6 of ERF/AP2 transcription factor family. The protein contains one AP2 domain. There are 8 members in this subfamily including RAP2.4.	protein_coding			BCY	phyB-9	OK	4.84973	1.73935	2.78824	-1.47936	-3.49282	5e-05	0.00413275	yes
AT2G32880	AT2G32880.1	TRAF-like family protein; CONTAINS InterPro DOMAIN/s: TRAF-like (InterPro:IPR008974), MATH (InterPro:IPR002083), TRAF-type (InterPro:IPR013322); BEST Arabidopsis thaliana protein match is: TRAF-like family protein (TAIR:AT2G32870.1); Has 574 Blast hits to 518 proteins in 28 species: Archae - 0; Bacteria - 0; Metazoa - 4; Fungi - 2; Plants - 559; Viruses - 0; Other Eukaryotes - 9 (source: NCBI BLi…	protein_coding			BCY	phyB-9	OK	3.12931	1.25413	2.4952	-1.31916	-2.81366	5e-05	0.00413275	yes
AT1G51805	AT1G51805.1	Leucine-rich repeat protein kinase family protein; FUNCTIONS IN: protein serine/threonine kinase activity, protein kinase activity, kinase activity, ATP binding; INVOLVED IN: protein amino acid phosphorylation; LOCATED IN: endomembrane system; EXPRESSED IN: 20 plant structures; EXPRESSED DURING: 13 growth stages; CONTAINS InterPro DOMAIN/s: Protein kinase, ATP binding site (InterPro:IPR017441), P…	protein_coding			BCY	phyB-9	OK	1.87092	0.772692	2.4213	-1.27579	-3.20743	5e-05	0.00413275	yes
AT1G04800	AT1G04800.1	glycine-rich protein; FUNCTIONS IN: molecular_function unknown; INVOLVED IN: N-terminal protein myristoylation; LOCATED IN: endomembrane system; EXPRESSED IN: 17 plant structures; EXPRESSED DURING: 12 growth stages; Has 109132 Blast hits to 26905 proteins in 1855 species: Archae - 173; Bacteria - 37969; Metazoa - 32319; Fungi - 6881; Plants - 10265; Viruses - 1569; Other Eukaryotes - 19956 (sourc…	protein_coding			BCY	phyB-9	OK	50.6342	21.1272	2.39664	-1.26101	-4.10868	5e-05	0.00413275	yes
AT1G68780	AT1G68780.1	RNI-like superfamily protein; INVOLVED IN: signal transduction; LOCATED IN: endomembrane system; EXPRESSED IN: 18 plant structures; EXPRESSED DURING: 12 growth stages; CONTAINS InterPro DOMAIN/s: Leucine-rich repeat (InterPro:IPR001611); BEST Arabidopsis thaliana protein match is: Leucine-rich repeat (LRR) family protein (TAIR:AT3G25670.1); Has 76880 Blast hits to 27020 proteins in 1013 species: …	protein_coding			BCY	phyB-9	OK	3.19572	1.36916	2.33407	-1.22285	-3.19005	5e-05	0.00413275	yes
AT4G27300	AT4G27300.1	S-locus lectin protein kinase family protein; FUNCTIONS IN: in 6 functions; INVOLVED IN: protein amino acid phosphorylation, recognition of pollen; LOCATED IN: endomembrane system; EXPRESSED IN: 21 plant structures; EXPRESSED DURING: 11 growth stages; CONTAINS InterPro DOMAIN/s: Curculin-like (mannose-binding) lectin (InterPro:IPR001480), PAN-2 domain (InterPro:IPR013227), Apple-like (InterPro:IP…	protein_coding			BCY	phyB-9	OK	1.32746	0.591803	2.24308	-1.16548	-2.5119	0.00015	0.00992727	yes
AT5G62360	AT5G62360.1	Plant invertase/pectin methylesterase inhibitor superfamily protein; FUNCTIONS IN: enzyme inhibitor activity, pectinesterase inhibitor activity, pectinesterase activity; INVOLVED IN: biological_process unknown; LOCATED IN: cellular_component unknown; EXPRESSED IN: 22 plant structures; EXPRESSED DURING: 13 growth stages; CONTAINS InterPro DOMAIN/s: Pectinesterase inhibitor (InterPro:IPR006501); BE…	protein_coding			BCY	phyB-9	OK	5.61915	2.53803	2.21398	-1.14664	-2.62391	5e-05	0.00413275	yes
AT1G52000	AT1G52000.1	Mannose-binding lectin superfamily protein; FUNCTIONS IN: molecular_function unknown; INVOLVED IN: response to salt stress; LOCATED IN: cellular_component unknown; EXPRESSED IN: 22 plant structures; EXPRESSED DURING: 14 growth stages; CONTAINS InterPro DOMAIN/s: Mannose-binding lectin (InterPro:IPR001229); BEST Arabidopsis thaliana protein match is: myrosinase-binding protein 1 (TAIR:AT1G52040.1)…	protein_coding			BCY	phyB-9	OK	2.8047	1.26996	2.20849	-1.14306	-3.13486	5e-05	0.00413275	yes
AT1G68600	AT1G68600.1	Aluminium activated malate transporter family protein; INVOLVED IN: response to aluminum ion; LOCATED IN: cellular_component unknown; EXPRESSED IN: 21 plant structures; EXPRESSED DURING: 12 growth stages; CONTAINS InterPro DOMAIN/s: Malate transporter, aliminium toerance (InterPro:IPR020966); BEST Arabidopsis thaliana protein match is: Aluminium activated malate transporter family protein (TAIR:A…	protein_coding			BCY	phyB-9	OK	1.81497	0.828952	2.18948	-1.13058	-2.49365	5e-05	0.00413275	yes
AT1G21540	AT1G21540.1	AMP-dependent synthetase and ligase family protein; FUNCTIONS IN: catalytic activity; INVOLVED IN: metabolic process; EXPRESSED IN: 10 plant structures; EXPRESSED DURING: 4 anthesis, C globular stage, F mature embryo stage, petal differentiation and expansion stage, E expanded cotyledon stage; CONTAINS InterPro DOMAIN/s: EF-Hand 1, calcium-binding site (InterPro:IPR018247), AMP-binding, conserved…	protein_coding			BCY	phyB-9	OK	1.65056	0.759057	2.17449	-1.12068	-2.30109	0.0006	0.0278353	yes
AT1G11915	AT1G11915.1	unknown protein; FUNCTIONS IN: molecular_function unknown; INVOLVED IN: biological_process unknown; LOCATED IN: endomembrane system; EXPRESSED IN: root; BEST Arabidopsis thaliana protein match is: unknown protein (TAIR:AT3G17350.1); Has 261 Blast hits to 261 proteins in 13 species: Archae - 0; Bacteria - 0; Metazoa - 0; Fungi - 0; Plants - 261; Viruses - 0; Other Eukaryotes - 0 (source: NCBI BLin…	protein_coding			BCY	phyB-9	OK	1.78552	0.825662	2.16253	-1.11272	-1.9991	0.00125	0.0488843	yes
AT5G37950	AT5G37950.1	UDP-Glycosyltransferase superfamily protein; FUNCTIONS IN: transferase activity, transferring hexosyl groups; INVOLVED IN: metabolic process; CONTAINS InterPro DOMAIN/s: UDP-glucuronosyl/UDP-glucosyltransferase (InterPro:IPR002213); BEST Arabidopsis thaliana protein match is: UDP-Glycosyltransferase superfamily protein (TAIR:AT5G38010.1); Has 1807 Blast hits to 1807 proteins in 277 species: Archa…	protein_coding			BCY	phyB-9	OK	5.94307	2.75424	2.15779	-1.10956	-3.0722	5e-05	0.00413275	yes
AT3G21950	AT3G21950.1	S-adenosyl-L-methionine-dependent methyltransferases superfamily protein; FUNCTIONS IN: methyltransferase activity; INVOLVED IN: response to cadmium ion; LOCATED IN: cellular_component unknown; EXPRESSED IN: 13 plant structures; EXPRESSED DURING: 11 growth stages; CONTAINS InterPro DOMAIN/s: SAM dependent carboxyl methyltransferase (InterPro:IPR005299); BEST Arabidopsis thaliana protein match is:…	protein_coding			BCY	phyB-9	OK	1.7772	0.826593	2.15003	-1.10436	-2.04883	0.00105	0.0426489	yes
AT1G63880	AT1G63880.1	Encodes a TIR-NBS-LRR class of disease resistance protein effective against Leptosphaeria maculans.	protein_coding			BCY	phyB-9	OK	1.10536	0.529745	2.08659	-1.06114	-2.40751	0.00025	0.0143394	yes
AT1G12070	AT1G12070.1	Immunoglobulin E-set superfamily protein; FUNCTIONS IN: Rho GDP-dissociation inhibitor activity; INVOLVED IN: biological_process unknown; LOCATED IN: cytoplasm; EXPRESSED IN: 10 plant structures; EXPRESSED DURING: L mature pollen stage, M germinated pollen stage, 4 anthesis, C globular stage, petal differentiation and expansion stage; CONTAINS InterPro DOMAIN/s: Immunoglobulin E-set (InterPro:IPR…	protein_coding			BCY	phyB-9	OK	6.46914	3.11038	2.07986	-1.05648	-2.3561	0.0002	0.0125351	yes
AT5G67550	AT5G67550.1	unknown protein; FUNCTIONS IN: molecular_function unknown; INVOLVED IN: biological_process unknown; LOCATED IN: endomembrane system; EXPRESSED IN: flower; EXPRESSED DURING: 4 anthesis; BEST Arabidopsis thaliana protein match is: unknown protein (TAIR:AT1G71110.1); Has 161 Blast hits to 154 proteins in 16 species: Archae - 0; Bacteria - 0; Metazoa - 0; Fungi - 0; Plants - 161; Viruses - 0; Other E…	protein_coding			BCY	phyB-9	OK	1.66624	0.811395	2.05355	-1.03812	-2.15687	0.00065	0.0297898	yes
AT2G04050	AT2G04050.1	MATE efflux family protein; FUNCTIONS IN: antiporter activity, drug transmembrane transporter activity, transporter activity; INVOLVED IN: drug transmembrane transport, transmembrane transport; LOCATED IN: membrane; EXPRESSED IN: stem, leaf whorl, stamen; EXPRESSED DURING: 4 anthesis, petal differentiation and expansion stage; CONTAINS InterPro DOMAIN/s: MATE family transporter related protein (I…	protein_coding			BCY	phyB-9	OK	3.23245	1.6126	2.0045	-1.00324	-2.32933	0.00015	0.00992727	yes
AT3G01570	AT3G01570.1	Oleosin family protein; FUNCTIONS IN: molecular_function unknown; INVOLVED IN: lipid storage; LOCATED IN: monolayer-surrounded lipid storage body, integral to membrane, membrane; CONTAINS InterPro DOMAIN/s: Oleosin (InterPro:IPR000136); BEST Arabidopsis thaliana protein match is: oleosin 2 (TAIR:AT5G40420.1); Has 516 Blast hits to 516 proteins in 52 species: Archae - 0; Bacteria - 0; Metazoa - 0;…	protein_coding			BCY	phyB-9	OK	4.66866	2.34554	1.99044	-0.993088	-2.15059	0.0009	0.0381101	yes
AT3G28540	AT3G28540.1	P-loop containing nucleoside triphosphate hydrolases superfamily protein; FUNCTIONS IN: nucleoside-triphosphatase activity, ATPase activity, nucleotide binding, ATP binding; EXPRESSED IN: 11 plant structures; EXPRESSED DURING: 9 growth stages; CONTAINS InterPro DOMAIN/s: ATPase, AAA-type, core (InterPro:IPR003959), ATPase, AAA+ type, core (InterPro:IPR003593); BEST Arabidopsis thaliana protein ma…	protein_coding			BCY	phyB-9	OK	2.29337	1.15617	1.98359	-0.98811	-2.2295	0.0003	0.0167504	yes
AT1G13930	AT1G13930.1	Involved in response to salt stress. Knockout mutants are hypersensitive to salt stress.	protein_coding			BCY	phyB-9	OK	121.141	62.8583	1.92721	-0.946518	-3.70704	5e-05	0.00413275	yes
AT1G63310	AT1G63310.1	unknown protein; BEST Arabidopsis thaliana protein match is: unknown protein (TAIR:AT2G20362.1); Has 78 Blast hits to 77 proteins in 11 species: Archae - 0; Bacteria - 0; Metazoa - 0; Fungi - 0; Plants - 78; Viruses - 0; Other Eukaryotes - 0 (source: NCBI BLink).	protein_coding			BCY	phyB-9	OK	12.7694	6.65827	1.91783	-0.939471	-2.78391	5e-05	0.00413275	yes
AT4G23680	AT4G23680.1	Polyketide cyclase/dehydrase and lipid transport superfamily protein; FUNCTIONS IN: molecular_function unknown; INVOLVED IN: response to biotic stimulus, defense response; LOCATED IN: cellular_component unknown; EXPRESSED IN: 19 plant structures; EXPRESSED DURING: 9 growth stages; CONTAINS InterPro DOMAIN/s: Bet v I allergen (InterPro:IPR000916); BEST Arabidopsis thaliana protein match is: Polyke…	protein_coding			BCY	phyB-9	OK	222.22	116.328	1.91029	-0.933787	-3.85775	5e-05	0.00413275	yes
AT1G69160	AT1G69160.1	unknown protein; BEST Arabidopsis thaliana protein match is: unknown protein (TAIR:AT3G13980.1); Has 173 Blast hits to 172 proteins in 54 species: Archae - 0; Bacteria - 0; Metazoa - 25; Fungi - 33; Plants - 84; Viruses - 2; Other Eukaryotes - 29 (source: NCBI BLink).	protein_coding			BCY	phyB-9	OK	17.5092	9.27376	1.88804	-0.916889	-3.36158	5e-05	0.00413275	yes
AT1G10640	AT1G10640.1	Pectin lyase-like superfamily protein; FUNCTIONS IN: polygalacturonase activity; INVOLVED IN: carbohydrate metabolic process; LOCATED IN: cellular_component unknown; EXPRESSED IN: 18 plant structures; EXPRESSED DURING: 11 growth stages; CONTAINS InterPro DOMAIN/s: Pectin lyase fold/virulence factor (InterPro:IPR011050), Parallel beta-helix repeat (InterPro:IPR006626), Glycoside hydrolase, family …	protein_coding			BCY	phyB-9	OK	3.86035	2.07555	1.85992	-0.895238	-2.49992	5e-05	0.00413275	yes
AT5G38980	AT5G38980.1	unknown protein; FUNCTIONS IN: molecular_function unknown; INVOLVED IN: biological_process unknown; LOCATED IN: endomembrane system; EXPRESSED IN: 22 plant structures; EXPRESSED DURING: 13 growth stages; Has 3 Blast hits to 3 proteins in 1 species: Archae - 0; Bacteria - 0; Metazoa - 0; Fungi - 0; Plants - 3; Viruses - 0; Other Eukaryotes - 0 (source: NCBI BLink).	protein_coding			BCY	phyB-9	OK	13.7485	7.45855	1.84332	-0.882307	-2.35092	5e-05	0.00413275	yes
AT1G49130	AT1G49130.1	B-box type zinc finger protein with CCT domain; FUNCTIONS IN: sequence-specific DNA binding transcription factor activity, zinc ion binding; INVOLVED IN: regulation of transcription; LOCATED IN: intracellular; CONTAINS InterPro DOMAIN/s: CCT domain (InterPro:IPR010402), Zinc finger, B-box (InterPro:IPR000315); BEST Arabidopsis thaliana protein match is: B-box type zinc finger protein with CCT dom…	protein_coding			BCY	phyB-9	OK	16.2673	8.85441	1.8372	-0.87751	-2.95894	5e-05	0.00413275	yes
AT3G62820	AT3G62820.1	Plant invertase/pectin methylesterase inhibitor superfamily protein; FUNCTIONS IN: enzyme inhibitor activity, pectinesterase inhibitor activity, pectinesterase activity; INVOLVED IN: biological_process unknown; LOCATED IN: endomembrane system; EXPRESSED IN: 22 plant structures; EXPRESSED DURING: 13 growth stages; CONTAINS InterPro DOMAIN/s: Pectinesterase inhibitor (InterPro:IPR006501); BEST Arab…	protein_coding			BCY	phyB-9	OK	7.08233	3.8704	1.82987	-0.87174	-1.97774	0.00095	0.0397823	yes
AT3G04360	AT3G04360.1	Calcium-dependent lipid-binding (CaLB domain) family protein; CONTAINS InterPro DOMAIN/s: C2 membrane targeting protein (InterPro:IPR018029), C2 calcium/lipid-binding domain, CaLB (InterPro:IPR008973), C2 calcium-dependent membrane targeting (InterPro:IPR000008); BEST Arabidopsis thaliana protein match is: Calcium-dependent lipid-binding (CaLB domain) family protein (TAIR:AT1G04540.1); Has 385 Bl…	protein_coding			BCY	phyB-9	OK	3.22631	1.77664	1.81596	-0.860737	-2.06255	0.00075	0.0334811	yes
AT1G04660	AT1G04660.1	glycine-rich protein; FUNCTIONS IN: molecular_function unknown; INVOLVED IN: biological_process unknown; LOCATED IN: endomembrane system; EXPRESSED IN: 8 plant structures; EXPRESSED DURING: 4 anthesis, F mature embryo stage, petal differentiation and expansion stage, E expanded cotyledon stage, D bilateral stage; Has 360 Blast hits to 349 proteins in 15 species: Archae - 0; Bacteria - 0; Metazoa …	protein_coding			BCY	phyB-9	OK	51.8666	28.6524	1.8102	-0.856153	-2.91623	5e-05	0.00413275	yes
AT4G17250	AT4G17250.1	unknown protein; BEST Arabidopsis thaliana protein match is: unknown protein (TAIR:AT5G47580.1); Has 31 Blast hits to 31 proteins in 6 species: Archae - 0; Bacteria - 0; Metazoa - 0; Fungi - 0; Plants - 31; Viruses - 0; Other Eukaryotes - 0 (source: NCBI BLink).	protein_coding			BCY	phyB-9	OK	3.73312	2.07205	1.80166	-0.849326	-2.5373	5e-05	0.00413275	yes
AT2G28490	AT2G28490.1	RmlC-like cupins superfamily protein; FUNCTIONS IN: nutrient reservoir activity; INVOLVED IN: biological_process unknown; LOCATED IN: endomembrane system; EXPRESSED IN: seed; EXPRESSED DURING: seedling growth; CONTAINS InterPro DOMAIN/s: Cupin, RmlC-type (InterPro:IPR011051), Cupin 1 (InterPro:IPR006045), RmlC-like jelly roll fold (InterPro:IPR014710); BEST Arabidopsis thaliana protein match is: …	protein_coding			BCY	phyB-9	OK	13.0815	7.33592	1.78321	-0.834479	-3.07576	5e-05	0.00413275	yes
AT5G53730	AT5G53730.1	Late embryogenesis abundant (LEA) hydroxyproline-rich glycoprotein family; CONTAINS InterPro DOMAIN/s: Late embryogenesis abundant protein, group 2 (InterPro:IPR004864); BEST Arabidopsis thaliana protein match is: Late embryogenesis abundant (LEA) hydroxyproline-rich glycoprotein family (TAIR:AT3G44220.1); Has 1807 Blast hits to 1807 proteins in 277 species: Archae - 0; Bacteria - 0; Metazoa - 73…	protein_coding			BCY	phyB-9	OK	9.21573	5.21474	1.76725	-0.821502	-2.27255	0.00015	0.00992727	yes
AT4G09950	AT4G09950.1	P-loop containing nucleoside triphosphate hydrolases superfamily protein; FUNCTIONS IN: GTP binding; INVOLVED IN: response to bacterium; LOCATED IN: cellular_component unknown; EXPRESSED IN: 14 plant structures; EXPRESSED DURING: 6 growth stages; CONTAINS InterPro DOMAIN/s: AIG1 (InterPro:IPR006703); BEST Arabidopsis thaliana protein match is: P-loop containing nucleoside triphosphate hydrolases …	protein_coding			BCY	phyB-9	OK	4.90694	2.78702	1.76064	-0.816101	-2.03706	0.00055	0.0260912	yes
AT4G36850	AT4G36850.1	PQ-loop repeat family protein / transmembrane family protein; CONTAINS InterPro DOMAIN/s: Cystinosin/ERS1p repeat (InterPro:IPR006603); BEST Arabidopsis thaliana protein match is: PQ-loop repeat family protein / transmembrane family protein (TAIR:AT2G41050.1); Has 883 Blast hits to 635 proteins in 156 species: Archae - 0; Bacteria - 0; Metazoa - 204; Fungi - 499; Plants - 92; Viruses - 0; Other E…	protein_coding			BCY	phyB-9	OK	66.5757	37.9741	1.75319	-0.809978	-3.18573	5e-05	0.00413275	yes
AT5G44440	AT5G44440.1	FAD-binding Berberine family protein; FUNCTIONS IN: electron carrier activity, oxidoreductase activity, FAD binding, catalytic activity; LOCATED IN: endomembrane system; EXPRESSED IN: petal, embryo, sepal, pedicel, flower; EXPRESSED DURING: 4 anthesis, C globular stage, petal differentiation and expansion stage; CONTAINS InterPro DOMAIN/s: FAD-binding, type 2 (InterPro:IPR016166), Berberine/berbe…	protein_coding			BCY	phyB-9	OK	345.047	199.1	1.73303	-0.793302	-2.9797	5e-05	0.00413275	yes
AT5G55620	AT5G55620.1	unknown protein; BEST Arabidopsis thaliana protein match is: unknown protein (TAIR:AT3G09950.1); Has 30201 Blast hits to 17322 proteins in 780 species: Archae - 12; Bacteria - 1396; Metazoa - 17338; Fungi - 3422; Plants - 5037; Viruses - 0; Other Eukaryotes - 2996 (source: NCBI BLink).	protein_coding			BCY	phyB-9	OK	7.68957	4.44812	1.72872	-0.789706	-2.00536	0.0008	0.0348101	yes
AT3G53980	AT3G53980.1	Bifunctional inhibitor/lipid-transfer protein/seed storage 2S albumin superfamily protein; FUNCTIONS IN: lipid binding; INVOLVED IN: lipid transport; LOCATED IN: endomembrane system; EXPRESSED IN: 10 plant structures; EXPRESSED DURING: 7 growth stages; CONTAINS InterPro DOMAIN/s: Bifunctional inhibitor/plant lipid transfer protein/seed storage (InterPro:IPR016140), Plant lipid transfer protein/se…	protein_coding			BCY	phyB-9	OK	21.7341	12.6458	1.71868	-0.781297	-2.41725	5e-05	0.00413275	yes
AT3G05640	AT3G05640.1	Protein phosphatase 2C family protein; FUNCTIONS IN: protein serine/threonine phosphatase activity, catalytic activity; INVOLVED IN: response to water deprivation; LOCATED IN: cellular_component unknown; EXPRESSED IN: 22 plant structures; EXPRESSED DURING: 13 growth stages; CONTAINS InterPro DOMAIN/s: Protein phosphatase 2C-related (InterPro:IPR001932), Protein phosphatase 2C (InterPro:IPR015655)…	protein_coding			BCY	phyB-9	OK	10.3403	6.03533	1.71329	-0.776776	-2.72958	5e-05	0.00413275	yes
AT5G48060	AT5G48060.1	C2 calcium/lipid-binding plant phosphoribosyltransferase family protein; CONTAINS InterPro DOMAIN/s: C2 membrane targeting protein (InterPro:IPR018029), C2 calcium/lipid-binding domain, CaLB (InterPro:IPR008973), Phosphoribosyltransferase C-terminal (InterPro:IPR013583), C2 calcium-dependent membrane targeting (InterPro:IPR000008); BEST Arabidopsis thaliana protein match is: C2 calcium/lipid-bind…	protein_coding			BCY	phyB-9	OK	1.71599	1.00378	1.70953	-0.773595	-2.06452	0.001	0.0412375	yes
AT2G29670	AT2G29670.1	Tetratricopeptide repeat (TPR)-like superfamily protein; FUNCTIONS IN: binding; LOCATED IN: chloroplast; EXPRESSED IN: 23 plant structures; EXPRESSED DURING: 15 growth stages; CONTAINS InterPro DOMAIN/s: Tetratricopeptide-like helical (InterPro:IPR011990), Tetratricopeptide repeat-containing (InterPro:IPR013026), Tetratricopeptide repeat (InterPro:IPR019734); BEST Arabidopsis thaliana protein mat…	protein_coding			BCY	phyB-9	OK	4.47423	2.69378	1.66095	-0.732005	-2.29792	5e-05	0.00413275	yes
AT5G22860	AT5G22860.1	Serine carboxypeptidase S28 family protein; FUNCTIONS IN: serine-type peptidase activity, peptidase activity; INVOLVED IN: proteolysis; LOCATED IN: endomembrane system; EXPRESSED IN: 22 plant structures; EXPRESSED DURING: 13 growth stages; CONTAINS InterPro DOMAIN/s: Peptidase S28 (InterPro:IPR008758); BEST Arabidopsis thaliana protein match is: alpha/beta-Hydrolases superfamily protein (TAIR:AT2…	protein_coding			BCY	phyB-9	OK	10.634	6.49902	1.63625	-0.710393	-2.45825	5e-05	0.00413275	yes
AT1G25440	AT1G25440.1	B-box type zinc finger protein with CCT domain; FUNCTIONS IN: sequence-specific DNA binding transcription factor activity, zinc ion binding; INVOLVED IN: regulation of transcription; LOCATED IN: membrane; EXPRESSED IN: leaf; CONTAINS InterPro DOMAIN/s: CCT domain (InterPro:IPR010402), Zinc finger, B-box (InterPro:IPR000315); BEST Arabidopsis thaliana protein match is: B-box type zinc finger prote…	protein_coding			BCY	phyB-9	OK	10.054	6.15036	1.6347	-0.709028	-2.39426	0.00025	0.0143394	yes
AT5G47610	AT5G47610.1	RING/U-box superfamily protein; FUNCTIONS IN: zinc ion binding; EXPRESSED IN: 17 plant structures; EXPRESSED DURING: 12 growth stages; CONTAINS InterPro DOMAIN/s: Zinc finger, RING-type (InterPro:IPR001841), Zinc finger, C3HC4 RING-type (InterPro:IPR018957); BEST Arabidopsis thaliana protein match is: RING/U-box superfamily protein (TAIR:AT4G17245.1); Has 1807 Blast hits to 1807 proteins in 277 s…	protein_coding			BCY	phyB-9	OK	21.4999	13.1981	1.62901	-0.703998	-2.28912	5e-05	0.00413275	yes
AT5G22580	AT5G22580.1	Stress responsive A/B Barrel Domain; FUNCTIONS IN: molecular_function unknown; INVOLVED IN: biological_process unknown; LOCATED IN: chloroplast; EXPRESSED IN: 22 plant structures; EXPRESSED DURING: 13 growth stages; CONTAINS InterPro DOMAIN/s: Stress responsive alpha-beta barrel (InterPro:IPR013097), Dimeric alpha-beta barrel (InterPro:IPR011008); BEST Arabidopsis thaliana protein match is: heat …	protein_coding			BCY	phyB-9	OK	53.6677	33.1441	1.61922	-0.695301	-2.73997	5e-05	0.00413275	yes
AT4G33467	AT4G33467.1	unknown protein; Has 25 Blast hits to 25 proteins in 9 species: Archae - 0; Bacteria - 0; Metazoa - 0; Fungi - 0; Plants - 25; Viruses - 0; Other Eukaryotes - 0 (source: NCBI BLink).	protein_coding			BCY	phyB-9	OK	15.7333	9.7763	1.60933	-0.68646	-2.03596	0.00055	0.0260912	yes
AT2G43800	AT2G43800.1	Actin-binding FH2 (formin homology 2) family protein; FUNCTIONS IN: actin binding; INVOLVED IN: cellular component organization, actin cytoskeleton organization; LOCATED IN: plasma membrane; EXPRESSED IN: 21 plant structures; EXPRESSED DURING: 13 growth stages; CONTAINS InterPro DOMAIN/s: Actin-binding FH2/DRF autoregulatory (InterPro:IPR003104), Actin-binding FH2 (InterPro:IPR015425); BEST Arabi…	protein_coding			BCY	phyB-9	OK	4.16786	2.59114	1.6085	-0.68572	-2.28148	0.0002	0.0125351	yes
AT1G47980	AT1G47980.1	unknown protein; FUNCTIONS IN: molecular_function unknown; INVOLVED IN: biological_process unknown; LOCATED IN: endomembrane system; EXPRESSED IN: 6 plant structures; EXPRESSED DURING: 4 anthesis, F mature embryo stage, petal differentiation and expansion stage, E expanded cotyledon stage; BEST Arabidopsis thaliana protein match is: unknown protein (TAIR:AT3G62730.1); Has 169 Blast hits to 169 pr…	protein_coding			BCY	phyB-9	OK	9.57622	5.98372	1.60038	-0.678413	-2.1796	0.00015	0.00992727	yes
AT2G28510	AT2G28510.1	Dof-type zinc finger DNA-binding family protein; FUNCTIONS IN: DNA binding, sequence-specific DNA binding transcription factor activity; INVOLVED IN: regulation of transcription; LOCATED IN: nucleolus; EXPRESSED IN: 22 plant structures; EXPRESSED DURING: 13 growth stages; CONTAINS InterPro DOMAIN/s: Zinc finger, Dof-type (InterPro:IPR003851); BEST Arabidopsis thaliana protein match is: TARGET OF …	protein_coding			BCY	phyB-9	OK	9.25519	5.78464	1.59996	-0.678034	-2.2325	5e-05	0.00413275	yes
AT1G29660	AT1G29660.1	GDSL-like Lipase/Acylhydrolase superfamily protein; FUNCTIONS IN: hydrolase activity, acting on ester bonds, carboxylesterase activity; INVOLVED IN: lipid metabolic process; LOCATED IN: apoplast, nucleus; EXPRESSED IN: 19 plant structures; EXPRESSED DURING: 10 growth stages; CONTAINS InterPro DOMAIN/s: Lipase, GDSL (InterPro:IPR001087); BEST Arabidopsis thaliana protein match is: GDSL-like Lipase…	protein_coding			BCY	phyB-9	OK	38.8911	24.4397	1.59131	-0.670214	-2.74947	5e-05	0.00413275	yes
AT1G07985	AT1G07985.1	Expressed protein; FUNCTIONS IN: molecular_function unknown; INVOLVED IN: biological_process unknown; LOCATED IN: chloroplast; Has 35333 Blast hits to 34131 proteins in 2444 species: Archae - 798; Bacteria - 22429; Metazoa - 974; Fungi - 991; Plants - 531; Viruses - 0; Other Eukaryotes - 9610 (source: NCBI BLink).	protein_coding			BCY	phyB-9	OK	50.0267	31.5613	1.58506	-0.664539	-2.63095	5e-05	0.00413275	yes
AT5G44680	AT5G44680.1	DNA glycosylase superfamily protein; FUNCTIONS IN: DNA-3-methyladenine glycosylase I activity, catalytic activity; INVOLVED IN: DNA repair, base-excision repair; EXPRESSED IN: 21 plant structures; EXPRESSED DURING: 13 growth stages; CONTAINS InterPro DOMAIN/s: DNA glycosylase (InterPro:IPR011257), Methyladenine glycosylase (InterPro:IPR005019); BEST Arabidopsis thaliana protein match is: DNA glyc…	protein_coding			BCY	phyB-9	OK	15.2078	9.64699	1.57643	-0.656659	-2.43996	5e-05	0.00413275	yes
AT2G27140	AT2G27140.1	HSP20-like chaperones superfamily protein; FUNCTIONS IN: molecular_function unknown; INVOLVED IN: response to heat; LOCATED IN: membrane; EXPRESSED IN: 19 plant structures; EXPRESSED DURING: 12 growth stages; CONTAINS InterPro DOMAIN/s: Heat shock protein Hsp20 (InterPro:IPR002068), HSP20-like chaperone (InterPro:IPR008978); BEST Arabidopsis thaliana protein match is: HSP20-like chaperones superf…	protein_coding			BCY	phyB-9	OK	19.1925	12.1873	1.5748	-0.655156	-2.27696	5e-05	0.00413275	yes
AT2G16270	AT2G16270.1	unknown protein; FUNCTIONS IN: molecular_function unknown; INVOLVED IN: biological_process unknown; LOCATED IN: chloroplast; EXPRESSED IN: 16 plant structures; EXPRESSED DURING: 9 growth stages; BEST Arabidopsis thaliana protein match is: unknown protein (TAIR:AT1G16630.1); Has 1844 Blast hits to 1256 proteins in 271 species: Archae - 6; Bacteria - 283; Metazoa - 434; Fungi - 153; Plants - 91; Vi…	protein_coding			BCY	phyB-9	OK	4.32796	2.76357	1.56608	-0.647153	-2.12869	0.0002	0.0125351	yes
AT4G36700	AT4G36700.1	RmlC-like cupins superfamily protein; FUNCTIONS IN: nutrient reservoir activity; INVOLVED IN: biological_process unknown; LOCATED IN: endomembrane system; EXPRESSED IN: seed; EXPRESSED DURING: seedling growth; CONTAINS InterPro DOMAIN/s: Cupin, RmlC-type (InterPro:IPR011051), Cupin 1 (InterPro:IPR006045), RmlC-like jelly roll fold (InterPro:IPR014710); BEST Arabidopsis thaliana protein match is: …	protein_coding			BCY	phyB-9	OK	6.39712	4.08485	1.56606	-0.64714	-2.15577	0.0005	0.0247102	yes
AT1G68190	AT1G68190.1	B-box zinc finger family protein; FUNCTIONS IN: sequence-specific DNA binding transcription factor activity, zinc ion binding; INVOLVED IN: regulation of transcription; LOCATED IN: endomembrane system, intracellular; EXPRESSED IN: 14 plant structures; EXPRESSED DURING: 8 growth stages; CONTAINS InterPro DOMAIN/s: Zinc finger, B-box (InterPro:IPR000315); BEST Arabidopsis thaliana protein match is:…	protein_coding			BCY	phyB-9	OK	24.5783	15.7553	1.56	-0.641545	-2.48392	5e-05	0.00413275	yes
AT4G36550	AT4G36550.1	ARM repeat superfamily protein; FUNCTIONS IN: ubiquitin-protein ligase activity, binding; INVOLVED IN: protein ubiquitination; LOCATED IN: ubiquitin ligase complex; EXPRESSED IN: 22 plant structures; EXPRESSED DURING: 13 growth stages; CONTAINS InterPro DOMAIN/s: U box domain (InterPro:IPR003613), Armadillo-like helical (InterPro:IPR011989), Armadillo-type fold (InterPro:IPR016024); BEST Arabidop…	protein_coding			BCY	phyB-9	OK	3.0079	1.92997	1.55852	-0.640179	-1.94804	0.0008	0.0348101	yes
AT4G37550	AT4G37550.1	Acetamidase/Formamidase family protein; FUNCTIONS IN: formamidase activity, hydrolase activity, acting on carbon-nitrogen (but not peptide) bonds, in linear amides; INVOLVED IN: metabolic process; LOCATED IN: vacuole; EXPRESSED IN: 23 plant structures; EXPRESSED DURING: 13 growth stages; CONTAINS InterPro DOMAIN/s: Acetamidase/Formamidase (InterPro:IPR004304); BEST Arabidopsis thaliana protein ma…	protein_coding			BCY	phyB-9	OK	8.62506	5.58478	1.54439	-0.627034	-1.97552	0.0005	0.0247102	yes
AT1G68520	AT1G68520.1	B-box type zinc finger protein with CCT domain; FUNCTIONS IN: sequence-specific DNA binding transcription factor activity, zinc ion binding; INVOLVED IN: regulation of transcription; LOCATED IN: intracellular; EXPRESSED IN: 21 plant structures; EXPRESSED DURING: 13 growth stages; CONTAINS InterPro DOMAIN/s: CCT domain (InterPro:IPR010402), Zinc finger, B-box (InterPro:IPR000315); BEST Arabidopsis…	protein_coding			BCY	phyB-9	OK	20.4149	13.2499	1.54076	-0.623635	-2.41759	0.0001	0.00736498	yes
AT1G63300	AT1G63300.1	Myosin heavy chain-related protein; FUNCTIONS IN: molecular_function unknown; INVOLVED IN: biological_process unknown; LOCATED IN: mitochondrion; EXPRESSED IN: 13 plant structures; EXPRESSED DURING: 6 growth stages; BEST Arabidopsis thaliana protein match is: Myosin heavy chain-related protein (TAIR:AT5G41140.1); Has 241668 Blast hits to 113961 proteins in 3668 species: Archae - 3215; Bacteria - …	protein_coding			BCY	phyB-9	OK	8.71381	5.71461	1.52483	-0.608649	-2.40872	5e-05	0.00413275	yes
AT2G16365	AT2G16365.1	F-box family protein; CONTAINS InterPro DOMAIN/s: F-box domain, cyclin-like (InterPro:IPR001810); BEST Arabidopsis thaliana protein match is: F-box family protein (TAIR:AT2G16300.1); Has 35333 Blast hits to 34131 proteins in 2444 species: Archae - 798; Bacteria - 22429; Metazoa - 974; Fungi - 991; Plants - 531; Viruses - 0; Other Eukaryotes - 9610 (source: NCBI BLink).	protein_coding			BCY	phyB-9	OK	8.98861	5.92206	1.51782	-0.601999	-2.14072	0.0001	0.00736498	yes
AT2G42560	AT2G42560.1	late embryogenesis abundant domain-containing protein / LEA domain-containing protein; FUNCTIONS IN: molecular_function unknown; INVOLVED IN: embryo development ending in seed dormancy; LOCATED IN: cellular_component unknown; EXPRESSED IN: seed; EXPRESSED DURING: seedling growth; CONTAINS InterPro DOMAIN/s: Late embryogenesis abundant protein, group 4 (InterPro:IPR004238); BEST Arabidopsis thalia…	protein_coding			BCY	phyB-9	OK	17.6417	11.6545	1.51372	-0.598104	-2.36009	0.0001	0.00736498	yes
AT5G16650	AT5G16650.1	Chaperone DnaJ-domain superfamily protein; FUNCTIONS IN: unfolded protein binding, heat shock protein binding; INVOLVED IN: protein folding; LOCATED IN: cellular_component unknown; EXPRESSED IN: 24 plant structures; EXPRESSED DURING: 15 growth stages; CONTAINS InterPro DOMAIN/s: Molecular chaperone, heat shock protein, Hsp40, DnaJ (InterPro:IPR015609), Heat shock protein DnaJ, N-terminal (InterPr…	protein_coding			BCY	phyB-9	OK	18.2619	12.1402	1.50425	-0.589045	-2.0744	0.00055	0.0260912	yes
AT2G15830	AT2G15830.1	unknown protein; FUNCTIONS IN: molecular_function unknown; INVOLVED IN: biological_process unknown; LOCATED IN: endomembrane system; EXPRESSED IN: 16 plant structures; EXPRESSED DURING: 10 growth stages; BEST Arabidopsis thaliana protein match is: unknown protein (TAIR:AT4G33960.1); Has 18 Blast hits to 18 proteins in 4 species: Archae - 0; Bacteria - 0; Metazoa - 0; Fungi - 0; Plants - 18; Virus…	protein_coding			BCY	phyB-9	OK	88.1262	58.7375	1.50034	-0.585288	-2.20314	0.0001	0.00736498	yes

## Sheet: BCY-repressed (165)
gene	Gene Model Name	Gene Model Description	Gene Model Type	Primary Gene Symbol	All Gene Symbols	sample_1	sample_2	status	value_1	value_2	fold change	log2(fold_change)	test_stat	p_value	q_value	significant
AT4G32200	AT4G32200.1	meiotic asynaptic mutant 2, homologue of ASY1	protein_coding	(ASY2)	(ASY2)	BCY	phyB-9	OK	0.666155	1.16404	1.7474	0.805206	2.13976	0.00045	0.0228968	yes
AT5G03545	AT5G03545.1	Expressed in response to phosphate starvation, this response is enhanced by the presence of IAA.	protein_coding	(AT4)	(AT4);INDUCED BY PI STARVATION 2 (ATIPS2)	BCY	phyB-9	OK	18.422	37.391	2.02969	1.02126	3.66913	5e-05	0.00413275	yes
AT4G15290	AT4G15290.1	Encodes a gene similar to cellulose synthase. Mutants exhibit shorter root hairs under phosphate-deficient conditions.	protein_coding	(ATCSLB05)	(ATCSLB05);CELLULOSE SYNTHASE LIKE 5 (ATCSLB5); (CSLB05)	BCY	phyB-9	OK	0.375162	0.864739	2.30497	1.20475	2.2425	0.0002	0.0125351	yes
AT3G54600	AT3G54600.1	Class I glutamine amidotransferase-like superfamily protein; LOCATED IN: endomembrane system; CONTAINS InterPro DOMAIN/s: ThiJ/PfpI (InterPro:IPR002818); BEST Arabidopsis thaliana protein match is: Class I glutamine amidotransferase-like superfamily protein (TAIR:AT2G38860.2); Has 5251 Blast hits to 3173 proteins in 1205 species: Archae - 295; Bacteria - 4620; Metazoa - 9; Fungi - 11; Plants - 12…	protein_coding	(DJ1F)	(DJ1F)	BCY	phyB-9	OK	1.74339	3.38876	1.94378	0.958868	2.42129	0.0001	0.00736498	yes
AT5G26310	AT5G26310.1	UGT72E3 is an UDPG:coniferyl alcohol glucosyltransferase which glucosylates sinapyl- and coniferyl alcohol as well as sinapic acid. The enzyme is thought to be involved in lignin- and phenylpropanoid metabolism. A knockdown mutant line (72E3KD) was obtained using RNAi silencing. No reduction in coniferyl alcohol 4-<i>O</i>-glucoside and sinapyl alcohol 4-<i>O</i>-glucoside was detected in this li…	protein_coding	(UGT72E3)	(UGT72E3)	BCY	phyB-9	OK	2.2086	3.69045	1.67095	0.740668	2.04833	0.00035	0.0185569	yes
AT2G04240	AT2G04240.1	Encodes a small protein with an N-terminal trans-membrane domain and a RING-H2 zinc finger motif located at the C-terminus. Gene expression is induced by salt and osmotic stress. Transcrips levels are induced by DELLA proteins and repressed by gibberellic acid. Involved in ABA metabolism.	protein_coding	(XERICO)	(XERICO)	BCY	phyB-9	OK	52.7693	79.1674	1.50025	0.585208	2.47485	5e-05	0.00413275	yes
AT5G11920	AT5G11920.1	Encodes a protein with fructan exohydrolase (FEH) activity acting on both inulin and levan-type fructans (1- and 6-FEH). The enzyme does not have invertase activity.	protein_coding	6-&1-FRUCTAN EXOHYDROLASE (cwINV6)	6-&1-FRUCTAN EXOHYDROLASE (cwINV6);6-&1-FRUCTAN EXOHYDROLASE (AtcwINV6)	BCY	phyB-9	OK	6.2163	12.4767	2.00709	1.00511	3.4038	5e-05	0.00413275	yes
AT4G29140	AT4G29140.1	Encodes Activated Disease Susceptibility 1 (ADS1), a putative MATE (multidrug and toxic compound extrusion) transport protein that negatively regulates plant disease resistance.	protein_coding	ACTIVATED DISEASE SUSCEPTIBILITY 1 (ADS1)	ACTIVATED DISEASE SUSCEPTIBILITY 1 (ADS1)	BCY	phyB-9	OK	37.8336	57.5505	1.52115	0.60516	2.59956	5e-05	0.00413275	yes
AT5G53250	AT5G53250.1	arabinogalactan protein 22 (AGP22); CONTAINS InterPro DOMAIN/s: Protein of unknown function DUF1070 (InterPro:IPR009424); BEST Arabidopsis thaliana protein match is: arabinogalactan protein 20 (TAIR:AT3G61640.1); Has 1807 Blast hits to 1807 proteins in 277 species: Archae - 0; Bacteria - 0; Metazoa - 736; Fungi - 347; Plants - 385; Viruses - 0; Other Eukaryotes - 339 (source: NCBI BLink).	protein_coding	ARABINOGALACTAN PROTEIN 22 (AGP22)	ARABINOGALACTAN PROTEIN 22 (ATAGP22);ARABINOGALACTAN PROTEIN 22 (AGP22)	BCY	phyB-9	OK	338.253	548.306	1.62099	0.69688	2.94812	5e-05	0.00413275	yes
AT4G40090	AT4G40090.1	arabinogalactan protein 3 (AGP3); INVOLVED IN: multicellular organismal development; LOCATED IN: endomembrane system; EXPRESSED IN: shoot apex, hypocotyl, root, egg cell; BEST Arabidopsis thaliana protein match is: arabinogalactan protein 2 (TAIR:AT2G22470.1); Has 53677 Blast hits to 24644 proteins in 1622 species: Archae - 295; Bacteria - 15288; Metazoa - 12859; Fungi - 4384; Plants - 9001; Viru…	protein_coding	ARABINOGALACTAN PROTEIN 3 (AGP3)	ARABINOGALACTAN PROTEIN 3 (AGP3)	BCY	phyB-9	OK	23.0702	34.7649	1.50692	0.591599	2.23441	5e-05	0.00413275	yes
AT5G13580	AT5G13580.1	ABC-2 type transporter family protein; FUNCTIONS IN: ATPase activity, coupled to transmembrane movement of substances; INVOLVED IN: response to nematode; LOCATED IN: membrane; EXPRESSED IN: 10 plant structures; EXPRESSED DURING: 4 anthesis, C globular stage, petal differentiation and expansion stage; CONTAINS InterPro DOMAIN/s: ATPase, AAA+ type, core (InterPro:IPR003593), ABC transporter-like (I…	protein_coding	ATP-BINDING CASSETTE G6 (ABCG6)	ATP-BINDING CASSETTE G6 (ABCG6)	BCY	phyB-9	OK	3.08954	5.09556	1.64929	0.721848	2.29587	0.00025	0.0143394	yes
AT4G12550	AT4G12550.1	isolated from differential screening of a cDNA library from auxin-treated root culture. encodes a protein that is related to a large family of proteins that consist of a proline-rich or glycine-rich N-terminus and a hydrophobic, possibly membrane spanning C-terminus.	protein_coding	AUXIN-INDUCED IN ROOT CULTURES 1 (AIR1)	AUXIN-INDUCED IN ROOT CULTURES 1 (AIR1)	BCY	phyB-9	OK	18.7177	37.3027	1.99291	0.994872	3.46275	5e-05	0.00413275	yes
AT3G12500	AT3G12500.1	encodes a basic chitinase involved in ethylene/jasmonic acid mediated signalling pathway during systemic acquired resistance based on expression analyses.	protein_coding	BASIC CHITINASE (HCHIB)	(CHI-B);BASIC CHITINASE (HCHIB); (B-CHI);PATHOGENESIS-RELATED 3 (PR-3);PATHOGENESIS-RELATED 3 (PR3);BASIC CHITINASE (ATHCHIB)	BCY	phyB-9	OK	33.7764	62.8264	1.86007	0.895355	2.97113	5e-05	0.00413275	yes
AT4G25700	AT4G25700.1	Converts beta-carotene to zeaxanthin via cryptoxanthin.	protein_coding	BETA-HYDROXYLASE 1 (BETA-OHASE 1)	BETA CAROTENOID HYDROXYLASE 1 (BCH1); (chy1); (B1);BETA-HYDROXYLASE 1 (BETA-OHASE 1)	BCY	phyB-9	OK	47.8523	73.4065	1.53402	0.61732	2.64657	5e-05	0.00413275	yes
AT1G10060	AT1G10060.2	encodes a mitochondrial branched-chain amino acid aminotransferase. Complements the yeast leu/iso-leu/val auxotrophy mutant.	protein_coding	BRANCHED-CHAIN AMINO ACID TRANSAMINASE 1 (BCAT-1)	BRANCHED-CHAIN AMINO ACID TRANSAMINASE 1 (ATBCAT-1);BRANCHED-CHAIN AMINO ACID TRANSAMINASE 1 (BCAT-1)	BCY	phyB-9	OK	3.81572	6.63639	1.73922	0.798445	2.5575	5e-05	0.00413275	yes
AT5G23530	AT5G23530.1	carboxyesterase 18 (CXE18); CONTAINS InterPro DOMAIN/s: Alpha/beta hydrolase fold-3 (InterPro:IPR013094); BEST Arabidopsis thaliana protein match is: alpha/beta-Hydrolases superfamily protein (TAIR:AT5G27320.1); Has 1807 Blast hits to 1807 proteins in 277 species: Archae - 0; Bacteria - 0; Metazoa - 736; Fungi - 347; Plants - 385; Viruses - 0; Other Eukaryotes - 339 (source: NCBI BLink).	protein_coding	CARBOXYESTERASE 18 (CXE18)	CARBOXYESTERASE 18 (AtCXE18);CARBOXYESTERASE 18 (CXE18)	BCY	phyB-9	OK	13.7111	20.6505	1.50612	0.590833	2.3224	5e-05	0.00413275	yes
AT4G32810	AT4G32810.1	Encodes a protein with similarity to carotenoid cleaving deoxygenases, the enzymes that cleave beta-carotene. Involved in the production of a graft transmissable signal to suppress axillary branching. Protein is localized to chloroplast stroma and expressed primarily in root tip. Mutants in the gene exhibit increased shoot branching, and light-dependent defects in hook opening and hypocotyl/root …	protein_coding	CAROTENOID CLEAVAGE DIOXYGENASE 8 (CCD8)	CAROTENOID CLEAVAGE DIOXYGENASE 8 (CCD8); (ATCCD8);MORE AXILLARY BRANCHING 4 (MAX4)	BCY	phyB-9	OK	8.17417	12.2691	1.50096	0.585884	2.17486	0.0002	0.0125351	yes
AT1G02800	AT1G02800.1	Encodes a protein with similarity to endo-1,4-b-glucanases and is a member of Glycoside Hydrolase Family 9. CEL2 is induced by nemotodes and is expressed in syncitia induced by Heterodera schachtii.May be involved in the development and function of syncitia.	protein_coding	CELLULASE 2 (CEL2)	CELLULASE 2 (ATCEL2);CELLULASE 2 (CEL2); (CEL2)	BCY	phyB-9	OK	10.3808	16.1425	1.55503	0.63695	2.45837	5e-05	0.00413275	yes
AT1G73965	AT1G73965.1	Member of a large family of putative ligands homologous to the Clavata3 gene. Consists of a single exon. Can partially replace CLV3 function in vivo.	protein_coding	CLAVATA3/ESR-RELATED 13 (CLE13)	CLAVATA3/ESR-RELATED 13 (CLE13)	BCY	phyB-9	OK	2.64314	5.38635	2.03786	1.02706	2.16756	0.0005	0.0247102	yes
AT4G18510	AT4G18510.1	CLE2, putative ligand, member of large gene family homologous to Clavata3	protein_coding	CLAVATA3/ESR-RELATED 2 (CLE2)	CLAVATA3/ESR-RELATED 2 (CLE2)	BCY	phyB-9	OK	14.8132	31.8188	2.148	1.10299	3.55208	5e-05	0.00413275	yes
AT3G20940	AT3G20940.1	a member of A-type cytochrome P450	protein_coding	CYTOCHROME P450, FAMILY 705, SUBFAMILY A, POLYPEPTIDE 30 (CYP705A30)	CYTOCHROME P450, FAMILY 705, SUBFAMILY A, POLYPEPTIDE 30 (CYP705A30)	BCY	phyB-9	OK	2.0563	3.64079	1.77055	0.824202	2.27388	0.00055	0.0260912	yes
AT5G47990	AT5G47990.1	encodes a member of the CYP705A family of cytochrome P450 enzymes. It appears to catalyze the addition of a double bond to thalian-diol at carbon 15. Reduced levels of THAD expression lead to a build up of thalian-diol in root extracts. thad1-1 mutants also have longer roots than wild type seedlings.	protein_coding	CYTOCHROME P450, FAMILY 705, SUBFAMILY A, POLYPEPTIDE 5 (CYP705A5)	CYTOCHROME P450, FAMILY 705, SUBFAMILY A, POLYPEPTIDE 5 (CYP705A5);THALIAN-DIOL DESATURASE (THAD1);THALIAN-DIOL DESATURASE (THAD)	BCY	phyB-9	OK	83.1299	127.352	1.53196	0.615387	2.39858	5e-05	0.00413275	yes
AT2G28860	AT2G28860.1	member of CYP710A	protein_coding	CYTOCHROME P450, FAMILY 710, SUBFAMILY A, POLYPEPTIDE 4 (CYP710A4)	CYTOCHROME P450, FAMILY 710, SUBFAMILY A, POLYPEPTIDE 4 (CYP710A4)	BCY	phyB-9	OK	3.13942	5.20478	1.65788	0.729341	2.17142	0.0002	0.0125351	yes
AT4G37400	AT4G37400.1	member of CYP81F	protein_coding	CYTOCHROME P450, FAMILY 81, SUBFAMILY F, POLYPEPTIDE 3 (CYP81F3)	CYTOCHROME P450, FAMILY 81, SUBFAMILY F, POLYPEPTIDE 3 (CYP81F3)	BCY	phyB-9	OK	5.77986	11.8613	2.05218	1.03716	3.60165	5e-05	0.00413275	yes
AT2G25160	AT2G25160.1	member of CYP82F	protein_coding	CYTOCHROME P450, FAMILY 82, SUBFAMILY F, POLYPEPTIDE 1 (CYP82F1)	CYTOCHROME P450, FAMILY 82, SUBFAMILY F, POLYPEPTIDE 1 (CYP82F1)	BCY	phyB-9	OK	31.9272	59.2095	1.85452	0.891044	3.64939	5e-05	0.00413275	yes
AT5G58860	AT5G58860.1	Encodes a member of the CYP86A subfamily of cytochrome p450 genes. Expressed significantly only in root tissue.	protein_coding	CYTOCHROME P450, FAMILY 86, SUBFAMILY A, POLYPEPTIDE 1 (CYP86A1)	CYTOCHROME P450, FAMILY 86, SUBFAMILY A, POLYPEPTIDE 1 (CYP86A1);HYDROXYLASE OF ROOT SUBERIZED TISSUE (HORST); (CYP86)	BCY	phyB-9	OK	1.87468	4.00037	2.13389	1.09349	3.02907	5e-05	0.00413275	yes
AT1G06080	AT1G06080.1	homologous to delta 9 acyl-lipid desaturases of cyanobacteria and acyl-CoA desaturases of yeast and mammals. expression down-regulated by cold temperature.	protein_coding	DELTA 9 DESATURASE 1 (ADS1)	DELTA 9 DESATURASE 1 (ADS1)	BCY	phyB-9	OK	41.9703	72.8865	1.73662	0.796285	3.40236	5e-05	0.00413275	yes
AT4G12480	AT4G12480.1	a putative lipid transfer protein, vernalization-responsive and cold-induced	protein_coding	EARLY ARABIDOPSIS ALUMINUM INDUCED 1 (EARLI1)	(pEARLI 1);EARLY ARABIDOPSIS ALUMINUM INDUCED 1 (EARLI1)	BCY	phyB-9	OK	8.18497	15.3634	1.87703	0.90845	2.84034	5e-05	0.00413275	yes
AT1G02205	AT1G02205.3	Expression of the CER1 gene associated with production of stem epicuticular wax and pollen fertility. Biochemical studies showed that cer1 mutants are blocked in the conversion of stem wax C30 aldehydes to C29 alkanes, and they also lack the secondary alcohols and ketones. These suggested the CER1 protein is an aldehyde decarbonylase, but the exact molecular function of this protein remains to be…	protein_coding	ECERIFERUM 1 (CER1)	ECERIFERUM 1 (CER1)	BCY	phyB-9	OK	35.4082	68.8397	1.94417	0.959157	4.01457	5e-05	0.00413275	yes
AT4G13890	AT4G13890.1	EMBRYO SAC DEVELOPMENT ARREST 37 (EDA36); FUNCTIONS IN: pyridoxal phosphate binding, glycine hydroxymethyltransferase activity, catalytic activity; INVOLVED IN: glycine metabolic process, polar nucleus fusion, L-serine metabolic process, pollen development; LOCATED IN: cellular_component unknown; EXPRESSED IN: male gametophyte, pollen tube; EXPRESSED DURING: L mature pollen stage, M germinated po…	protein_coding	EMBRYO SAC DEVELOPMENT ARREST 37 (EDA36)	SERINE HYDROXYMETHYLTRANSFERASE 5 (SHM5);EMBRYO SAC DEVELOPMENT ARREST 36 (EDA37);EMBRYO SAC DEVELOPMENT ARREST 37 (EDA36)	BCY	phyB-9	OK	1.73739	4.44939	2.56096	1.35669	3.51637	5e-05	0.00413275	yes
AT2G28670	AT2G28670.1	esb1 mutants have increased levels of suberin and altered levels of several ions in their leaves.	protein_coding	ENHANCED SUBERIN 1 (ESB1)	ENHANCED SUBERIN 1 (ESB1)	BCY	phyB-9	OK	435.855	668.433	1.53361	0.616935	2.23631	0.00015	0.00992727	yes
AT4G17490	AT4G17490.1	Encodes a member of the ERF (ethylene response factor) subfamily B-3 of ERF/AP2 transcription factor family (ATERF-6). The protein contains one AP2 domain. There are 18 members in this subfamily including ATERF-1, ATERF-2, AND ATERF-5.	protein_coding	ETHYLENE RESPONSIVE ELEMENT BINDING FACTOR 6 (ERF6)	ETHYLENE RESPONSIVE ELEMENT BINDING FACTOR 6 (ATERF6); (ERF-6-6);ETHYLENE RESPONSIVE ELEMENT BINDING FACTOR 6 (ERF6)	BCY	phyB-9	OK	5.77925	9.65868	1.67127	0.740945	2.29713	5e-05	0.00413275	yes
AT3G15370	AT3G15370.1	member of Alpha-Expansin Gene Family. Naming convention from the Expansin Working Group (Kende et al, 2004. Plant Mol Bio)	protein_coding	EXPANSIN 12 (EXPA12)	EXPANSIN 12 (ATEXPA12);EXPANSIN 12 (EXP12);EXPANSIN 12 (EXPA12); (ATHEXP ALPHA 1.24); (ATEXP12)	BCY	phyB-9	OK	1.36266	5.18508	3.80512	1.92794	3.8161	5e-05	0.00413275	yes
AT5G02260	AT5G02260.1	member of Alpha-Expansin Gene Family. Naming convention from the Expansin Working Group (Kende et al, 2004. Plant Mol Bio)	protein_coding	EXPANSIN A9 (EXPA9)	EXPANSIN A9 (ATEXPA9); (EXP9);EXPANSIN A9 (EXPA9); (ATHEXP ALPHA 1.10); (ATEXP9)	BCY	phyB-9	OK	112.058	230.705	2.0588	1.04181	4.2105	5e-05	0.00413275	yes
AT4G31380	AT4G31380.1	encodes a small protein with unknown function and is similar to flower promoting factor 1. This gene is not expressed in apical meristem after floral induction but is expressed in roots, flowers, and in low abundance, leaves.	protein_coding	FPF1-LIKE PROTEIN 1 (FLP1)	FPF1-LIKE PROTEIN 1 (FLP1)	BCY	phyB-9	OK	31.0516	49.5432	1.59551	0.674019	2.74523	5e-05	0.00413275	yes
AT2G38110	AT2G38110.1	Encodes a protein with glycerol-3-phosphate acyltransferase activity.	protein_coding	GLYCEROL-3-PHOSPHATE ACYLTRANSFERASE 6 (GPAT6)	GLYCEROL-3-PHOSPHATE ACYLTRANSFERASE 6 (ATGPAT6);GLYCEROL-3-PHOSPHATE ACYLTRANSFERASE 6 (GPAT6)	BCY	phyB-9	OK	0.428412	1.07543	2.51027	1.32784	2.29339	0.0002	0.0125351	yes
AT4G25220	AT4G25220.1	Encodes a member of the phosphate starvation-induced glycerol-3-phosphate permease gene family: AT3G47420(G3Pp1), AT4G25220(G3Pp2), AT1G30560(G3Pp3), AT4G17550(G3Pp4) and AT2G13100(G3Pp5).	protein_coding	GLYCEROL-3-PHOSPHATE PERMEASE 2 (G3Pp2)	ROOT HAIR SPECIFIC 15 (RHS15);GLYCEROL-3-PHOSPHATE PERMEASE 2 (AtG3Pp2);GLYCEROL-3-PHOSPHATE PERMEASE 2 (G3Pp2)	BCY	phyB-9	OK	1.23736	2.49368	2.01532	1.01101	2.39428	0.00035	0.0185569	yes
AT3G20470	AT3G20470.1	encodes a glycine-rich protein that is expressed more abundantly in immature seed pods than in stems and leaves. Expression is not detected in roots or flowers.	protein_coding	GLYCINE-RICH PROTEIN 5 (GRP5)	GLYCINE-RICH PROTEIN 5 (GRP-5); (ATGRP5);GLYCINE-RICH PROTEIN 5 (GRP5); (ATGRP-5)	BCY	phyB-9	OK	275.904	456.185	1.65342	0.725454	2.99294	5e-05	0.00413275	yes
AT1G47840	AT1G47840.1	Encodes a putative hexokinase.	protein_coding	HEXOKINASE 3 (HXK3)	HEXOKINASE 3 (HXK3)	BCY	phyB-9	OK	2.02261	3.28243	1.62287	0.698545	1.87327	0.0012	0.04732	yes
AT1G21120	AT1G21120.1	O-methyltransferase family protein; FUNCTIONS IN: methyltransferase activity, O-methyltransferase activity, protein dimerization activity; LOCATED IN: cytosol; EXPRESSED IN: 9 plant structures; EXPRESSED DURING: LP.04 four leaves visible, LP.10 ten leaves visible, LP.08 eight leaves visible; CONTAINS InterPro DOMAIN/s: Winged helix-turn-helix transcription repressor DNA-binding (InterPro:IPR01199…	protein_coding	INDOLE GLUCOSINOLATE O-METHYLTRANSFERASE 2 (IGMT2)	INDOLE GLUCOSINOLATE O-METHYLTRANSFERASE 2 (IGMT2)	BCY	phyB-9	OK	0.852781	2.02106	2.36996	1.24486	2.43274	0.00025	0.0143394	yes
AT4G32500	AT4G32500.1	Encodes AKT5, a member of the Shaker family potassium ion (K+) channel. This family includes five groups based on phylogenetic analysis (FEBS Letters (2007) 581: 2357): I (inward rectifying channel): AKT1 (AT2G26650), AKT5 (AT4G32500) and SPIK (also known as AKT6, AT2G25600); II (inward rectifying channel): KAT1 (AT5G46240) and KAT2 (AT4G18290); III (weakly inward rectifying channel): AKT2 (AT4G2…	protein_coding	K+ TRANSPORTER 5 (KT5)	K+ TRANSPORTER 5 (AKT5);K+ TRANSPORTER 5 (KT5)	BCY	phyB-9	OK	1.57471	3.43545	2.18164	1.12542	3.42927	5e-05	0.00413275	yes
AT2G40370	AT2G40370.1	putative laccase, a member of laccase family of genes (17 members in Arabidopsis).	protein_coding	LACCASE 5 (LAC5)	LACCASE 5 (LAC5)	BCY	phyB-9	OK	0.560123	1.46074	2.60789	1.38288	2.6301	5e-05	0.00413275	yes
AT5G01040	AT5G01040.1	putative laccase, knockout mutant showed early flowering	protein_coding	LACCASE 8 (LAC8)	LACCASE 8 (LAC8)	BCY	phyB-9	OK	5.70372	9.74579	1.70867	0.772876	1.92994	0.001	0.0412375	yes
AT1G01060	AT1G01060.1	LHY encodes a myb-related putative transcription factor involved in circadian rhythm along with another myb transcription factor CCA1	protein_coding	LATE ELONGATED HYPOCOTYL (LHY)	LATE ELONGATED HYPOCOTYL 1 (LHY1);LATE ELONGATED HYPOCOTYL (LHY)	BCY	phyB-9	OK	5.532	9.11389	1.64749	0.720265	2.68386	5e-05	0.00413275	yes
AT4G00210	AT4G00210.1	LOB domain-containing protein 31 (LBD31); CONTAINS InterPro DOMAIN/s: Lateral organ boundaries, LOB (InterPro:IPR004883); BEST Arabidopsis thaliana protein match is: LOB domain-containing protein 19 (TAIR:AT2G45410.1); Has 416 Blast hits to 414 proteins in 13 species: Archae - 0; Bacteria - 0; Metazoa - 0; Fungi - 0; Plants - 416; Viruses - 0; Other Eukaryotes - 0 (source: NCBI BLink).	protein_coding	LOB DOMAIN-CONTAINING PROTEIN 31 (LBD31)	LOB DOMAIN-CONTAINING PROTEIN 31 (LBD31)	BCY	phyB-9	OK	2.96534	6.15179	2.07456	1.05281	2.29222	0.00035	0.0185569	yes
AT5G05950	AT5G05950.1	maternal effect embryo arrest 60 (MEE60); FUNCTIONS IN: molecular_function unknown; INVOLVED IN: embryo development ending in seed dormancy; LOCATED IN: endomembrane system; EXPRESSED IN: 22 plant structures; EXPRESSED DURING: 13 growth stages; BEST Arabidopsis thaliana protein match is: unknown protein (TAIR:AT3G46890.1); Has 1807 Blast hits to 1807 proteins in 277 species: Archae - 0; Bacteria …	protein_coding	MATERNAL EFFECT EMBRYO ARREST 60 (MEE60)	MATERNAL EFFECT EMBRYO ARREST 60 (MEE60)	BCY	phyB-9	OK	52.932	80.9594	1.5295	0.613057	2.53721	5e-05	0.00413275	yes
AT3G09940	AT3G09940.1	Encodes a member of the monodehydroascorbate reductase gene family. Critical for a mutualistic symbiosis between the host Arabidopsis and the root colonizing fungus Piriformospora indica.	protein_coding	MONODEHYDROASCORBATE REDUCTASE (MDHAR)	MONODEHYDROASCORBATE REDUCTASE (MDHAR);MONODEHYDROASCORBATE REDUCTASE 2 (MDAR2);MONODEHYDROASCORBATE REDUCTASE 3 (MDAR3);ARABIDOPSIS THALIANA MONODEHYDROASCORBATE REDUCTASE 3 (ATMDAR3)	BCY	phyB-9	OK	4.91784	10.0483	2.04323	1.03086	3.47486	5e-05	0.00413275	yes
AT3G12820	AT3G12820.1	Member of the R2R3 factor gene family.	protein_coding	MYB DOMAIN PROTEIN 10 (MYB10)	MYB DOMAIN PROTEIN 10 (MYB10);MYB DOMAIN PROTEIN 10 (AtMYB10)	BCY	phyB-9	OK	8.81935	13.5636	1.53794	0.620995	2.00008	0.001	0.0412375	yes
AT1G32450	AT1G32450.1	Transmembrane nitrate transporter. Involved in xylem transport of nitrate from root to shoot. Induced in response to nitrate. Not involved in nitrate uptake. expressed in root pericycle cells.	protein_coding	NITRATE TRANSPORTER 1.5 (NRT1.5)	NITRATE TRANSPORTER 1.5 (NRT1.5)	BCY	phyB-9	OK	153.076	232.234	1.51712	0.601329	2.39284	0.0001	0.00736498	yes
AT5G46050	AT5G46050.1	Encodes a di- and tri-peptide transporter involved in responses to wounding, virulent bacterial pathogens, and high NaCl concentrations. The protein is predicted to have 12 transmembrane helicies.	protein_coding	PEPTIDE TRANSPORTER 3 (PTR3)	ARABIDOPSIS THALIANA PEPTIDE TRANSPORTER 3 (ATPTR3);PEPTIDE TRANSPORTER 3 (PTR3)	BCY	phyB-9	OK	4.52933	7.99353	1.76484	0.819535	2.75583	5e-05	0.00413275	yes
AT5G07460	AT5G07460.1	ubiquitous enzyme that repairs oxidatively damaged proteins. Methionine sulfoxide reductase activity. Mutant lacking reductase activity showed increased protein oxidation, nitration and glycation of specific amino acid residues during darkness.	protein_coding	PEPTIDEMETHIONINE SULFOXIDE REDUCTASE 2 (PMSR2)	ARABIDOPSIS THALIANA METHIONINE SULFOXIDE REDUCTASE 2 (ATMSRA2);PEPTIDEMETHIONINE SULFOXIDE REDUCTASE 2 (PMSR2)	BCY	phyB-9	OK	8.36485	13.2523	1.58428	0.663829	2.1018	0.0001	0.00736498	yes
AT5G05340	AT5G05340.1	Peroxidase superfamily protein; FUNCTIONS IN: protein binding, peroxidase activity; INVOLVED IN: response to oxidative stress, oxidation reduction; LOCATED IN: apoplast, cell wall; EXPRESSED IN: 9 plant structures; EXPRESSED DURING: LP.04 four leaves visible, 4 anthesis, C globular stage, petal differentiation and expansion stage; CONTAINS InterPro DOMAIN/s: Haem peroxidase (InterPro:IPR010255), …	protein_coding	PEROXIDASE 52 (PRX52)	PEROXIDASE 52 (PRX52)	BCY	phyB-9	OK	1.33318	2.91008	2.18281	1.12619	2.47094	5e-05	0.00413275	yes
AT2G02300	AT2G02300.1	phloem protein 2-B5 (PP2-B5); FUNCTIONS IN: carbohydrate binding; INVOLVED IN: N-terminal protein myristoylation; LOCATED IN: cellular_component unknown; EXPRESSED IN: carpel; EXPRESSED DURING: 4 anthesis; CONTAINS InterPro DOMAIN/s: F-box domain, Skp2-like (InterPro:IPR022364); BEST Arabidopsis thaliana protein match is: phloem protein 2-B6 (TAIR:AT2G02310.1); Has 491 Blast hits to 482 proteins …	protein_coding	PHLOEM PROTEIN 2-B5 (PP2-B5)	PHLOEM PROTEIN 2-B5 (PP2-B5);PHLOEM PROTEIN 2-B5 (AtPP2-B5)	BCY	phyB-9	OK	1.25381	2.59331	2.06834	1.04847	2.19103	0.0006	0.0278353	yes
AT5G43350	AT5G43350.1	Encodes an inorganic phosphate transporter Pht1;1. Mutants display enhanced arsenic accumulation. Members of the Pht1 family of phosphate transporters include: Pht1;1/At5g43350, Pht1;2/At5g43370, Pht1;3/At5g43360, Pht1;4/At2g38940, Pht1;5/At2g32830, Pht1;6/At5g43340, Pht1;7/At3g54700, Pht1;8/At1g20860, Pht1;9/At1g76430 (Plant Journal 2002, 31:341).	protein_coding	PHOSPHATE TRANSPORTER 1;1 (PHT1;1)	PHOSPHATE TRANSPORTER 1;1 (PHT1;1);ARABIDOPSIS THALIANA PHOSPHATE TRANSPORTER 1 (ATPT1)	BCY	phyB-9	OK	14.199	22.3184	1.57183	0.652441	2.66181	5e-05	0.00413275	yes
AT5G60660	AT5G60660.1	A member of the plasma membrane intrinsic protein subfamily PIP2.When expressed in yeast cells can conduct hydrogen peroxide into those cells. Mutants exhibit longer root hairs.	protein_coding	PLASMA MEMBRANE INTRINSIC PROTEIN 2;4 (PIP2;4)	(PIP2F);PLASMA MEMBRANE INTRINSIC PROTEIN 2;4 (PIP2;4)	BCY	phyB-9	OK	687.623	1083.1	1.57514	0.655483	2.2767	5e-05	0.00413275	yes
AT3G60720	AT3G60720.1	Encodes a plasmodesmal protein that may be involved in the intercellular movement of molecules through the plasmodesmata. The protein has two DUF26 domains and a single transmembrane domain.	protein_coding	PLASMODESMATA-LOCATED PROTEIN 8 (PDLP8)	PLASMODESMATA-LOCATED PROTEIN 8 (PDLP8)	BCY	phyB-9	OK	2.03948	3.53967	1.73557	0.795409	1.96733	0.00115	0.0458257	yes
AT3G62680	AT3G62680.1	Proline-rich protein	protein_coding	PROLINE-RICH PROTEIN 3 (PRP3)	ARABIDOPSIS THALIANA PROLINE-RICH PROTEIN 3 (ATPRP3);PROLINE-RICH PROTEIN 3 (PRP3)	BCY	phyB-9	OK	16.5326	25.6028	1.54863	0.630986	2.43224	0.0001	0.00736498	yes
AT4G18430	AT4G18430.1	RAB GTPase homolog A1E (RABA1e); FUNCTIONS IN: GTP binding; INVOLVED IN: protein transport, small GTPase mediated signal transduction; LOCATED IN: plasma membrane; EXPRESSED IN: 23 plant structures; EXPRESSED DURING: 12 growth stages; CONTAINS InterPro DOMAIN/s: Ras GTPase (InterPro:IPR001806), Small GTP-binding protein (InterPro:IPR005225), Small GTPase (InterPro:IPR020851), Ras (InterPro:IPR013…	protein_coding	RAB GTPASE HOMOLOG A1E (RABA1e)	RAB GTPASE HOMOLOG A1E (RABA1e);RAB GTPASE HOMOLOG A1E (AtRABA1e)	BCY	phyB-9	OK	4.31582	7.73197	1.79154	0.841202	2.24113	0.00045	0.0228968	yes
AT4G14010	AT4G14010.1	Member of a diversely expressed predicted peptide family showing sequence similarity to tobacco Rapid Alkalinization Factor (RALF), and is believed to play an essential role in the physiology of Arabidopsis. Consists of a single exon and is characterized by a conserved C-terminal motif and N-terminal signal peptide.	protein_coding	RALF-LIKE 32 (RALFL32)	RALF-LIKE 32 (RALFL32)	BCY	phyB-9	OK	126.18	215.029	1.70414	0.769049	3.27095	5e-05	0.00413275	yes
AT5G62920	AT5G62920.1	Encodes a Type-A response regulator that is responsive to cytokinin treatment. Its C-ter domain is very short in comparison to other Arabidopsis ARRs (17 total). Arr6 protein is stabilized by cytokinin.	protein_coding	RESPONSE REGULATOR 6 (ARR6)	RESPONSE REGULATOR 6 (ARR6)	BCY	phyB-9	OK	9.56483	14.9917	1.56738	0.64835	2.19824	0.0001	0.00736498	yes
AT4G01750	AT4G01750.1	Encodes a protein with UDP-xylose-dependent xylosyltransferase activity, which transfers Xyl onto L-fucose and (albeit less efficiently) L-arabinose. The linkage to L-fucose was shown to be preferentially to the <i>O</i>-4 position. Analysis of mutant containing T-DNA insertion in this gene indicate that the RGXT2 protein might be involved in the synthesis of the &alpha;-D-Xyl-(1,3)-&alpha;-L-Fuc…	protein_coding	RHAMNOGALACTURONAN XYLOSYLTRANSFERASE 2 (RGXT2)	RHAMNOGALACTURONAN XYLOSYLTRANSFERASE 2 (RGXT2)	BCY	phyB-9	OK	5.94592	9.15219	1.53924	0.622218	2.11893	0.00025	0.0143394	yes
AT2G02990	AT2G02990.1	member of the ribonuclease T2 family, responds to inorganic phosphate starvation, and inhibits production of anthocyanin. Also involved in wound-induced signaling independent of jasmonic acid.	protein_coding	RIBONUCLEASE 1 (RNS1)	RIBONUCLEASE 1 (ATRNS1);RIBONUCLEASE 1 (RNS1)	BCY	phyB-9	OK	3.17875	8.22212	2.58659	1.37105	3.62914	5e-05	0.00413275	yes
AT3G42658	AT3G42658.1	Member of Sadhu non-coding retrotransposon family.In some natural accessions the allele is methylated and silenced.	transposable_element_gene	SADHU NON-CODING RETROTRANSPOSON 3-2 (SADHU3-2)	SADHU NON-CODING RETROTRANSPOSON 3-2 (SADHU3-2)	BCY	phyB-9	OK	16.8905	29.9532	1.77338	0.826504	3.10929	5e-05	0.00413275	yes
AT4G01525.1	AT4G01525.1	Member of Sadhu non-coding retrotransposon family	transposable_element_gene	SADHU NON-CODING RETROTRANSPOSON 5-1 (SADHU5-1)	SADHU NON-CODING RETROTRANSPOSON 5-1 (SADHU5-1)	BCY	phyB-9	OK	1.2516	2.80227	2.23895	1.16282	2.14459	0.0008	0.0348101	yes
AT3G02515	AT3G02515.1	Member of Sadhu non-coding retrotransposon family	transposable_element_gene	SADHU NON-CODING RETROTRANSPOSON 6-1 (SADHU6-1)	SADHU NON-CODING RETROTRANSPOSON 6-1 (SADHU6-1)	BCY	phyB-9	OK	6.72336	12.1802	1.81162	0.857287	2.62061	5e-05	0.00413275	yes
AT1G55740	AT1G55740.1	seed imbibition 1 (SIP1); CONTAINS InterPro DOMAIN/s: Glycoside hydrolase, catalytic core (InterPro:IPR017853), Raffinose synthase (InterPro:IPR008811); BEST Arabidopsis thaliana protein match is: seed imbibition 2 (TAIR:AT3G57520.1); Has 563 Blast hits to 527 proteins in 159 species: Archae - 29; Bacteria - 119; Metazoa - 0; Fungi - 82; Plants - 322; Viruses - 0; Other Eukaryotes - 11 (source: N…	protein_coding	SEED IMBIBITION 1 (SIP1)	SEED IMBIBITION 1 (SIP1);SEED IMBIBITION 1 (AtSIP1);RAFFINOSE SYNTHASE 1 (RS1)	BCY	phyB-9	OK	6.6424	10.1292	1.52493	0.608742	2.35499	5e-05	0.00413275	yes
AT3G23800	AT3G23800.1	selenium-binding protein 3 (SBP3); FUNCTIONS IN: selenium binding; LOCATED IN: cellular_component unknown; EXPRESSED IN: root; CONTAINS InterPro DOMAIN/s: Cytochrome cd1-nitrite reductase-like, C-terminal haem d1 (InterPro:IPR011048), Selenium-binding protein (InterPro:IPR008826); BEST Arabidopsis thaliana protein match is: selenium-binding protein 1 (TAIR:AT4G14030.2); Has 910 Blast hits to 900 …	protein_coding	SELENIUM-BINDING PROTEIN 3 (SBP3)	SELENIUM-BINDING PROTEIN 3 (SBP3)	BCY	phyB-9	OK	22.1448	36.0099	1.62611	0.701427	2.86534	5e-05	0.00413275	yes
AT5G36180	AT5G36180.1	serine carboxypeptidase-like 1 (scpl1); FUNCTIONS IN: serine-type carboxypeptidase activity; INVOLVED IN: proteolysis; LOCATED IN: endomembrane system; CONTAINS InterPro DOMAIN/s: Peptidase S10, serine carboxypeptidase (InterPro:IPR001563); BEST Arabidopsis thaliana protein match is: serine carboxypeptidase-like 2 (TAIR:AT1G73300.1); Has 30201 Blast hits to 17322 proteins in 780 species: Archae -…	protein_coding	SERINE CARBOXYPEPTIDASE-LIKE 1 (scpl1)	SERINE CARBOXYPEPTIDASE-LIKE 1 (scpl1)	BCY	phyB-9	OK	12.1104	19.0687	1.57457	0.654965	2.58819	5e-05	0.00413275	yes
AT2G35770	AT2G35770.1	serine carboxypeptidase-like 28 (scpl28); FUNCTIONS IN: serine-type carboxypeptidase activity; INVOLVED IN: proteolysis; LOCATED IN: endomembrane system; EXPRESSED IN: hypocotyl, root; CONTAINS InterPro DOMAIN/s: Peptidase S10, serine carboxypeptidase (InterPro:IPR001563), Peptidase S10, serine carboxypeptidase, active site (InterPro:IPR018202); BEST Arabidopsis thaliana protein match is: serine …	protein_coding	SERINE CARBOXYPEPTIDASE-LIKE 28 (scpl28)	SERINE CARBOXYPEPTIDASE-LIKE 28 (scpl28)	BCY	phyB-9	OK	1.08979	2.09802	1.92516	0.944976	2.08949	0.0005	0.0247102	yes
AT1G62280	AT1G62280.1	Encodes a protein with ten predicted transmembrane helices. The SLAH1 protein has similarity to the SLAC1 protein involved in ion homeostasis in guard cells. Although it is not expressed in guard cells, it can complement a slac1-2 mutant suggesting that it performs a similar function. SLAH1:GFP localizes to the plasma membrane.	protein_coding	SLAC1 HOMOLOGUE 1 (SLAH1)	SLAC1 HOMOLOGUE 1 (SLAH1)	BCY	phyB-9	OK	4.93334	10.6218	2.15306	1.10638	3.67146	5e-05	0.00413275	yes
AT5G24030	AT5G24030.1	Encodes a protein with ten predicted transmembrane helices. The SLAH3 protein has similarity to the SLAC1 protein involved in ion homeostasis in guard cells. Although it is not expressed in guard cells, it can complement an slac1-2 mutant suggesting that it performs a similar function. SLAH3:GFP localizes to the plasma membrane.	protein_coding	SLAC1 HOMOLOGUE 3 (SLAH3)	SLAC1 HOMOLOGUE 3 (SLAH3)	BCY	phyB-9	OK	17.8279	28.7281	1.61141	0.688322	2.94326	5e-05	0.00413275	yes
AT5G59090	AT5G59090.1	subtilase 4.12 (SBT4.12); FUNCTIONS IN: identical protein binding, serine-type endopeptidase activity; INVOLVED IN: proteolysis, negative regulation of catalytic activity; LOCATED IN: apoplast, nucleus, cytoplasm; EXPRESSED IN: 6 plant structures; CONTAINS InterPro DOMAIN/s: Protease-associated PA (InterPro:IPR003137), Peptidase S8/S53, subtilisin/kexin/sedolisin (InterPro:IPR000209), Peptidase S…	protein_coding	SUBTILASE 4.12 (SBT4.12)	SUBTILASE 4.12 (SBT4.12);SUBTILASE 4.12 (ATSBT4.12)	BCY	phyB-9	OK	20.844	42.7504	2.05097	1.0363	4.35645	5e-05	0.00413275	yes
AT1G13420	AT1G13420.1	Encodes a sulfotransferase. Unlike the related ST4A protein (At2g14920), in vitro experiements show that this enzyme does not act brassinosteroids. ST4B is expressed in the roots and transcript levels rise in response to cytokinin treatment.	protein_coding	SULFOTRANSFERASE 4B (ST4B)	SULFOTRANSFERASE 4B (ST4B);ARABIDOPSIS THALIANA SULFOTRANSFERASE 4B (ATST4B)	BCY	phyB-9	OK	5.82261	10.9412	1.87909	0.910038	2.92759	5e-05	0.00413275	yes
AT1G75030	AT1G75030.1	encodes a PR5-like protein	protein_coding	THAUMATIN-LIKE PROTEIN 3 (TLP-3)	THAUMATIN-LIKE PROTEIN 3 (TLP-3);THAUMATIN-LIKE PROTEIN 3 (ATLP-3)	BCY	phyB-9	OK	0.889638	2.25656	2.53649	1.34283	2.25952	0.0008	0.0348101	yes
AT3G57765	AT3G57765.1	encodes a small nuclear RNA, which is a part of small nuclear ribonuclear particle (snRNP) and is involved in RNA processing such as splicing and polyadenylation.	small_nuclear_rna	U2 SMALL NUCLEOLAR RNA3 (U2.3)	U2 SMALL NUCLEOLAR RNA3 (U2.3)	BCY	phyB-9	OK	16.7672	30.4758	1.81758	0.862028	2.50346	0.00025	0.0143394	yes
AT3G56705	AT3G56705.1	U2.6; snRNA; gi|17665|emb|X52312.1|ATU26 Arabidopsis thaliana U2.6 snRNA gene for U2 snRNA	small_nuclear_rna	U2 SMALL NUCLEOLAR RNA6 (U2.6)	U2 SMALL NUCLEOLAR RNA6 (U2.6)	BCY	phyB-9	OK	4.38016	8.12033	1.85389	0.890556	1.95267	0.00105	0.0426489	yes
AT1G36340	AT1G36340.1	ubiquitin-conjugating enzyme 31 (UBC31); FUNCTIONS IN: ubiquitin-protein ligase activity, small conjugating protein ligase activity; INVOLVED IN: regulation of protein metabolic process, post-translational protein modification; LOCATED IN: vacuole; EXPRESSED IN: pedicel; EXPRESSED DURING: 4 anthesis; CONTAINS InterPro DOMAIN/s: Ubiquitin-conjugating enzyme/RWD-like (InterPro:IPR016135), Ubiquitin…	protein_coding	UBIQUITIN-CONJUGATING ENZYME 31 (UBC31)	UBIQUITIN-CONJUGATING ENZYME 31 (UBC31)	BCY	phyB-9	OK	2.43295	6.09785	2.50636	1.3256	2.52175	5e-05	0.00413275	yes
AT2G29750	AT2G29750.1	UDP-glucosyl transferase 71C1 (UGT71C1); FUNCTIONS IN: quercetin 3'-O-glucosyltransferase activity, UDP-glycosyltransferase activity, quercetin 7-O-glucosyltransferase activity, UDP-glucosyltransferase activity, transferase activity, transferring glycosyl groups; INVOLVED IN: metabolic process; LOCATED IN: cellular_component unknown; EXPRESSED IN: inflorescence meristem, hypocotyl, root; CONTAINS…	protein_coding	UDP-GLUCOSYL TRANSFERASE 71C1 (UGT71C1)	UDP-GLUCOSYL TRANSFERASE 71C1 (UGT71C1)	BCY	phyB-9	OK	7.82883	12.9427	1.65321	0.725269	2.77734	5e-05	0.00413275	yes
AT1G10550	AT1G10550.1	Encodes a membrane-localized protein that is predicted to function during cell wall modification.Overexpression of XTH33 results in abnormal cell morphology. It's expression is under epigenetic control by ATX1.	protein_coding	XYLOGLUCAN:XYLOGLUCOSYL TRANSFERASE 33 (XTH33)	XYLOGLUCAN:XYLOGLUCOSYL TRANSFERASE 33 (XTH33);XYLOGLUCAN:XYLOGLUCOSYL TRANSFERASE 33 (XET)	BCY	phyB-9	OK	22.0379	39.5019	1.79245	0.841933	3.27925	5e-05	0.00413275	yes
AT5G67450	AT5G67450.1	Encodes zinc-finger protein. mRNA levels are elevated in response to low temperature, cold temperatures and high salt. The protein is localized to the nucleus and acts as a transcriptional repressor.	protein_coding	ZINC-FINGER PROTEIN 1 (ZF1)	ZINC-FINGER PROTEIN 1 (ZF1);ZINC-FINGER PROTEIN 1 (AZF1)	BCY	phyB-9	OK	1.80924	3.45326	1.90868	0.932576	2.13496	0.00045	0.0228968	yes
AT5G07760	AT5G07760.1	formin homology 2 domain-containing protein / FH2 domain-containing protein; FUNCTIONS IN: actin binding; INVOLVED IN: cellular component organization, actin cytoskeleton organization; LOCATED IN: chloroplast; EXPRESSED IN: shoot apex; CONTAINS InterPro DOMAIN/s: Actin-binding FH2/DRF autoregulatory (InterPro:IPR003104), Actin-binding FH2 (InterPro:IPR015425); BEST Arabidopsis thaliana protein ma…	protein_coding			BCY	phyB-9	OK	0.204935	0.780113	3.80664	1.92852	2.90941	5e-05	0.00413275	yes
AT1G74460	AT1G74460.1	GDSL-like Lipase/Acylhydrolase superfamily protein; FUNCTIONS IN: hydrolase activity, acting on ester bonds, carboxylesterase activity; INVOLVED IN: lipid metabolic process; LOCATED IN: endomembrane system; EXPRESSED IN: shoot, hypocotyl, root, flower, carpel; EXPRESSED DURING: petal differentiation and expansion stage; CONTAINS InterPro DOMAIN/s: Lipase, GDSL (InterPro:IPR001087); BEST Arabidops…	protein_coding			BCY	phyB-9	OK	0.578653	2.00204	3.45983	1.7907	3.08205	5e-05	0.00413275	yes
AT2G16630	AT2G16630.1	Pollen Ole e 1 allergen and extensin family protein; LOCATED IN: endomembrane system; EXPRESSED IN: 21 plant structures; EXPRESSED DURING: 13 growth stages; CONTAINS InterPro DOMAIN/s: Pollen Ole e 1 allergen/extensin (InterPro:IPR006041); Has 30201 Blast hits to 17322 proteins in 780 species: Archae - 12; Bacteria - 1396; Metazoa - 17338; Fungi - 3422; Plants - 5037; Viruses - 0; Other Eukaryote…	protein_coding			BCY	phyB-9	OK	13.529	46.218	3.41622	1.77239	6.72399	5e-05	0.00413275	yes
AT2G17660	AT2G17660.1	RPM1-interacting protein 4 (RIN4) family protein; CONTAINS InterPro DOMAIN/s: RPM1-interacting protein 4, defence response (InterPro:IPR008700); BEST Arabidopsis thaliana protein match is: RPM1-interacting protein 4 (RIN4) family protein (TAIR:AT4G35655.1); Has 277 Blast hits to 276 proteins in 36 species: Archae - 0; Bacteria - 0; Metazoa - 0; Fungi - 0; Plants - 275; Viruses - 0; Other Eukaryot…	protein_coding			BCY	phyB-9	OK	8.3132	26.3664	3.17163	1.66523	4.10661	5e-05	0.00413275	yes
AT2G23540	AT2G23540.1	GDSL-like Lipase/Acylhydrolase superfamily protein; FUNCTIONS IN: hydrolase activity, acting on ester bonds, carboxylesterase activity; INVOLVED IN: lipid metabolic process; LOCATED IN: endomembrane system; EXPRESSED IN: embryo, hypocotyl, root, flower; EXPRESSED DURING: 4 anthesis, C globular stage; CONTAINS InterPro DOMAIN/s: Lipase, GDSL (InterPro:IPR001087); BEST Arabidopsis thaliana protein …	protein_coding			BCY	phyB-9	OK	1.00223	3.04154	3.03477	1.6016	3.44102	5e-05	0.00413275	yes
AT5G44550	AT5G44550.1	Uncharacterised protein family (UPF0497); FUNCTIONS IN: molecular_function unknown; INVOLVED IN: biological_process unknown; LOCATED IN: endomembrane system; EXPRESSED IN: hypocotyl, root; CONTAINS InterPro DOMAIN/s: Uncharacterised protein family UPF0497, trans-membrane plant (InterPro:IPR006702), Uncharacterised protein family UPF0497, trans-membrane plant subgroup (InterPro:IPR006459); BEST Ar…	protein_coding			BCY	phyB-9	OK	1.51024	3.90852	2.58801	1.37185	2.73105	0.00015	0.00992727	yes
AT1G70260	AT1G70260.1	nodulin MtN21-like transporter family protein	protein_coding			BCY	phyB-9	OK	4.61792	11.6245	2.51726	1.33185	4.37052	5e-05	0.00413275	yes
AT3G59930	AT3G59930.1	Encodes a defensin-like (DEFL) family protein.	protein_coding			BCY	phyB-9	OK	10.4232	24.954	2.39408	1.25947	3.94235	5e-05	0.00413275	yes
AT1G14430	AT1G14430.1	glyoxal oxidase-related protein; FUNCTIONS IN: molecular_function unknown; INVOLVED IN: biological_process unknown; LOCATED IN: endomembrane system; CONTAINS InterPro DOMAIN/s: Galactose oxidase/kelch, beta-propeller (InterPro:IPR011043), Galactose oxidase, beta-propeller (InterPro:IPR015916), Immunoglobulin E-set (InterPro:IPR014756), Glyoxal oxidase, N-terminal (InterPro:IPR009880), Domain of u…	protein_coding			BCY	phyB-9	OK	0.756485	1.76592	2.33438	1.22303	2.68706	0.0001	0.00736498	yes
AT4G38080	AT4G38080.1	hydroxyproline-rich glycoprotein family protein; FUNCTIONS IN: molecular_function unknown; INVOLVED IN: biological_process unknown; LOCATED IN: endomembrane system; EXPRESSED IN: embryo, hypocotyl, root; EXPRESSED DURING: C globular stage; BEST Arabidopsis thaliana protein match is: hydroxyproline-rich glycoprotein family protein (TAIR:AT2G22510.1); Has 4732 Blast hits to 2740 proteins in 428 spe…	protein_coding			BCY	phyB-9	OK	20.6532	46.8253	2.26722	1.18092	4.33564	5e-05	0.00413275	yes
AT4G11210	AT4G11210.1	Disease resistance-responsive (dirigent-like protein) family protein; FUNCTIONS IN: molecular_function unknown; INVOLVED IN: lignan biosynthetic process, defense response; LOCATED IN: endomembrane system; EXPRESSED IN: leaf lamina base, petal, hypocotyl, cauline leaf, root; EXPRESSED DURING: 4 anthesis; CONTAINS InterPro DOMAIN/s: Plant disease resistance response protein (InterPro:IPR004265); BE…	protein_coding			BCY	phyB-9	OK	5.65744	12.8045	2.2633	1.17843	2.88324	5e-05	0.00413275	yes
AT5G43520	AT5G43520.1	Cysteine/Histidine-rich C1 domain family protein; CONTAINS InterPro DOMAIN/s: DC1 (InterPro:IPR004146), C1-like (InterPro:IPR011424); BEST Arabidopsis thaliana protein match is: Cysteine/Histidine-rich C1 domain family protein (TAIR:AT2G44380.1); Has 1807 Blast hits to 1807 proteins in 277 species: Archae - 0; Bacteria - 0; Metazoa - 736; Fungi - 347; Plants - 385; Viruses - 0; Other Eukaryotes -…	protein_coding			BCY	phyB-9	OK	2.27768	5.08862	2.23412	1.15971	2.4431	0.0001	0.00736498	yes
AT2G35380	AT2G35380.1	Peroxidase superfamily protein; FUNCTIONS IN: peroxidase activity, heme binding; INVOLVED IN: oxidation reduction, response to oxidative stress; LOCATED IN: endomembrane system; EXPRESSED IN: hypocotyl, root; CONTAINS InterPro DOMAIN/s: Haem peroxidase (InterPro:IPR010255), Plant peroxidase (InterPro:IPR000823), Peroxidases heam-ligand binding site (InterPro:IPR019793), Haem peroxidase, plant/fun…	protein_coding			BCY	phyB-9	OK	0.989776	2.19759	2.22029	1.15075	2.13831	0.00035	0.0185569	yes
AT2G22510	AT2G22510.1	hydroxyproline-rich glycoprotein family protein; FUNCTIONS IN: molecular_function unknown; INVOLVED IN: biological_process unknown; LOCATED IN: endomembrane system; EXPRESSED IN: shoot apex, hypocotyl, root, leaf; BEST Arabidopsis thaliana protein match is: hydroxyproline-rich glycoprotein family protein (TAIR:AT4G38080.1); Has 4670 Blast hits to 2256 proteins in 333 species: Archae - 29; Bacteri…	protein_coding			BCY	phyB-9	OK	6.13598	13.3577	2.17695	1.12231	3.21024	5e-05	0.00413275	yes
AT3G44326	AT3G44326.1	F-box family protein; FUNCTIONS IN: molecular_function unknown; INVOLVED IN: biological_process unknown; LOCATED IN: chloroplast; CONTAINS InterPro DOMAIN/s: F-box domain, cyclin-like (InterPro:IPR001810), F-box domain, Skp2-like (InterPro:IPR022364); BEST Arabidopsis thaliana protein match is: F-box family protein (TAIR:AT2G27310.1); Has 35333 Blast hits to 34131 proteins in 2444 species: Archae…	protein_coding			BCY	phyB-9	OK	6.38978	13.863	2.16956	1.1174	3.76597	5e-05	0.00413275	yes
AT3G28510	AT3G28510.1	P-loop containing nucleoside triphosphate hydrolases superfamily protein; FUNCTIONS IN: nucleoside-triphosphatase activity, ATPase activity, nucleotide binding, ATP binding; EXPRESSED IN: 7 plant structures; EXPRESSED DURING: LP.06 six leaves visible, LP.04 four leaves visible, 4 anthesis, 4 leaf senescence stage; CONTAINS InterPro DOMAIN/s: ATPase, AAA-type, core (InterPro:IPR003959), ATPase, AA…	protein_coding			BCY	phyB-9	OK	0.680656	1.44497	2.12291	1.08604	2.16584	0.0003	0.0167504	yes
AT5G19110	AT5G19110.1	Eukaryotic aspartyl protease family protein; FUNCTIONS IN: aspartic-type endopeptidase activity; INVOLVED IN: proteolysis, N-terminal protein myristoylation; LOCATED IN: endomembrane system; EXPRESSED IN: shoot apex, leaf apex, hypocotyl, root, leaf; CONTAINS InterPro DOMAIN/s: Peptidase aspartic (InterPro:IPR021109), Peptidase aspartic, catalytic (InterPro:IPR009007), Peptidase A1 (InterPro:IPR0…	protein_coding			BCY	phyB-9	OK	1.61241	3.41204	2.11611	1.08142	2.57553	5e-05	0.00413275	yes
AT2G41990	AT2G41990.1	CONTAINS InterPro DOMAIN/s: Late embryogenesis abundant protein, group 2 (InterPro:IPR004864); BEST Arabidopsis thaliana protein match is: Late embryogenesis abundant (LEA) hydroxyproline-rich glycoprotein family (TAIR:AT4G35170.1); Has 172 Blast hits to 168 proteins in 15 species: Archae - 0; Bacteria - 0; Metazoa - 0; Fungi - 0; Plants - 172; Viruses - 0; Other Eukaryotes - 0 (source: NCBI BLin…	protein_coding			BCY	phyB-9	OK	1.05848	2.23835	2.11468	1.08044	2.3053	0.00045	0.0228968	yes
AT4G20390	AT4G20390.1	Uncharacterised protein family (UPF0497); CONTAINS InterPro DOMAIN/s: Uncharacterised protein family UPF0497, trans-membrane plant (InterPro:IPR006702), Uncharacterised protein family UPF0497, trans-membrane plant subgroup (InterPro:IPR006459); BEST Arabidopsis thaliana protein match is: Uncharacterised protein family (UPF0497) (TAIR:AT5G44550.1); Has 1807 Blast hits to 1807 proteins in 277 speci…	protein_coding			BCY	phyB-9	OK	3.26723	6.78727	2.07738	1.05476	2.59957	0.00015	0.00992727	yes
AT4G12545	AT4G12545.1	Bifunctional inhibitor/lipid-transfer protein/seed storage 2S albumin superfamily protein; FUNCTIONS IN: molecular_function unknown; INVOLVED IN: lipid transport; LOCATED IN: endomembrane system; CONTAINS InterPro DOMAIN/s: Bifunctional inhibitor/plant lipid transfer protein/seed storage (InterPro:IPR016140), Plant lipid transfer protein/seed storage/trypsin-alpha amylase inhibitor (InterPro:IPR0…	protein_coding			BCY	phyB-9	OK	16.1566	33.3492	2.06412	1.04553	3.51825	5e-05	0.00413275	yes
AT5G49850	AT5G49850.1	Mannose-binding lectin superfamily protein; CONTAINS InterPro DOMAIN/s: Mannose-binding lectin (InterPro:IPR001229); BEST Arabidopsis thaliana protein match is: Mannose-binding lectin superfamily protein (TAIR:AT5G49870.1); Has 1807 Blast hits to 1807 proteins in 277 species: Archae - 0; Bacteria - 0; Metazoa - 736; Fungi - 347; Plants - 385; Viruses - 0; Other Eukaryotes - 339 (source: NCBI BLin…	protein_coding			BCY	phyB-9	OK	0.596384	1.22723	2.05778	1.0411	2.07601	0.0008	0.0348101	yes
AT4G33610	AT4G33610.1	glycine-rich protein; BEST Arabidopsis thaliana protein match is: glycine-rich protein (TAIR:AT1G55990.1); Has 1241 Blast hits to 739 proteins in 74 species: Archae - 0; Bacteria - 1083; Metazoa - 49; Fungi - 4; Plants - 54; Viruses - 14; Other Eukaryotes - 37 (source: NCBI BLink).	protein_coding			BCY	phyB-9	OK	8.26042	16.8872	2.04435	1.03165	3.15729	5e-05	0.00413275	yes
AT5G04970	AT5G04970.1	Plant invertase/pectin methylesterase inhibitor superfamily; FUNCTIONS IN: enzyme inhibitor activity, pectinesterase activity; INVOLVED IN: cell wall modification; LOCATED IN: cell wall; EXPRESSED IN: flower, root; CONTAINS InterPro DOMAIN/s: Pectinesterase, active site (InterPro:IPR018040), Pectin lyase fold/virulence factor (InterPro:IPR011050), Pectinesterase, catalytic (InterPro:IPR000070), P…	protein_coding			BCY	phyB-9	OK	3.0065	6.13819	2.04164	1.02973	3.31892	5e-05	0.00413275	yes
AT1G72290	AT1G72290.1	Kunitz family trypsin and protease inhibitor protein; FUNCTIONS IN: endopeptidase inhibitor activity; INVOLVED IN: biological_process unknown; LOCATED IN: endomembrane system; EXPRESSED IN: 7 plant structures; EXPRESSED DURING: 4 anthesis, C globular stage, petal differentiation and expansion stage; CONTAINS InterPro DOMAIN/s: Proteinase inhibitor I3, Kunitz legume (InterPro:IPR002160), Kunitz in…	protein_coding			BCY	phyB-9	OK	4.22953	8.62545	2.03934	1.0281	2.75286	5e-05	0.00413275	yes
AT5G47980	AT5G47980.1	HXXXD-type acyl-transferase family protein; FUNCTIONS IN: transferase activity, transferring acyl groups other than amino-acyl groups, transferase activity, acyltransferase activity; LOCATED IN: cellular_component unknown; EXPRESSED IN: root; CONTAINS InterPro DOMAIN/s: Transferase (InterPro:IPR003480); BEST Arabidopsis thaliana protein match is: HXXXD-type acyl-transferase family protein (TAIR:A…	protein_coding			BCY	phyB-9	OK	2.24894	4.52966	2.01413	1.01016	2.7288	5e-05	0.00413275	yes
AT3G59370	AT3G59370.1	Vacuolar calcium-binding protein-related; Has 1012 Blast hits to 386 proteins in 97 species: Archae - 12; Bacteria - 133; Metazoa - 361; Fungi - 73; Plants - 75; Viruses - 49; Other Eukaryotes - 309 (source: NCBI BLink).	protein_coding			BCY	phyB-9	OK	12.3894	24.9507	2.01387	1.00998	3.00552	5e-05	0.00413275	yes
AT4G22212	AT4G22212.1	Encodes a defensin-like (DEFL) family protein.	protein_coding			BCY	phyB-9	OK	40.3981	81.2047	2.01011	1.00728	3.87972	5e-05	0.00413275	yes
AT1G67105	AT1G67105.1	other RNA	other_rna			BCY	phyB-9	OK	6.95019	13.813	1.98743	0.990899	2.96538	5e-05	0.00413275	yes
AT5G44569	AT5G44569.1		other_rna			BCY	phyB-9	OK	2.8044	5.5728	1.98716	0.990708	2.16835	0.00045	0.0228968	yes
AT1G06350	AT1G06350.1	Fatty acid desaturase family protein; FUNCTIONS IN: oxidoreductase activity, oxidoreductase activity, acting on paired donors, with oxidation of a pair of donors resulting in the reduction of molecular oxygen to two molecules of water; INVOLVED IN: oxidation reduction, lipid metabolic process; CONTAINS InterPro DOMAIN/s: Fatty acid desaturase, type 1, core (InterPro:IPR015876), Fatty acid desatur…	protein_coding			BCY	phyB-9	OK	6.77289	13.3591	1.97244	0.979978	3.12315	5e-05	0.00413275	yes
AT4G25090	AT4G25090.1	Riboflavin synthase-like superfamily protein; FUNCTIONS IN: in 7 functions; INVOLVED IN: oxidation reduction; LOCATED IN: cytosolic ribosome, vacuole; EXPRESSED IN: root; CONTAINS InterPro DOMAIN/s: Ferredoxin reductase-type FAD-binding domain (InterPro:IPR017927), Cytochrome b245, heavy chain (InterPro:IPR000778), EF-Hand 1, calcium-binding site (InterPro:IPR018247), EF-hand-like domain (InterPr…	protein_coding			BCY	phyB-9	OK	0.671766	1.32375	1.97055	0.978599	2.25843	0.0002	0.0125351	yes
AT2G01021	AT2G01021.1	unknown protein; Has 30201 Blast hits to 17322 proteins in 780 species: Archae - 12; Bacteria - 1396; Metazoa - 17338; Fungi - 3422; Plants - 5037; Viruses - 0; Other Eukaryotes - 2996 (source: NCBI BLink).	protein_coding			BCY	phyB-9	OK	109783	214894	1.95744	0.968973	3.87189	5e-05	0.00413275	yes
AT4G11190	AT4G11190.1	Disease resistance-responsive (dirigent-like protein) family protein; FUNCTIONS IN: molecular_function unknown; INVOLVED IN: lignan biosynthetic process, defense response; LOCATED IN: endomembrane system; EXPRESSED IN: 10 plant structures; EXPRESSED DURING: F mature embryo stage, petal differentiation and expansion stage, E expanded cotyledon stage, D bilateral stage; CONTAINS InterPro DOMAIN/s: …	protein_coding			BCY	phyB-9	OK	71.3059	138.57	1.94332	0.958517	3.95124	5e-05	0.00413275	yes
AT3G20460	AT3G20460.1	Major facilitator superfamily protein; FUNCTIONS IN: carbohydrate transmembrane transporter activity, sugar:hydrogen symporter activity; INVOLVED IN: transport, transmembrane transport; LOCATED IN: integral to membrane, membrane; EXPRESSED IN: 16 plant structures; EXPRESSED DURING: 10 growth stages; CONTAINS InterPro DOMAIN/s: Sugar transporter, conserved site (InterPro:IPR005829), Major facilita…	protein_coding			BCY	phyB-9	OK	2.03672	3.92066	1.92499	0.944851	2.46002	0.00015	0.00992727	yes
AT3G12502	AT3G12502.1	Potential natural antisense gene, locus overlaps with AT3G12500	other_rna			BCY	phyB-9	OK	29.3772	55.8218	1.90017	0.926129	2.1344	0.00015	0.00992727	yes
AT3G17050	AT3G17050.1	transposable element gene; pseudogene, glycine-rich protein, similar to glycine-rich protein TIGR:At1g53620.1 (Arabidopsis thaliana)	transposable_element_gene			BCY	phyB-9	OK	15.8569	30.0147	1.89285	0.920556	3.76886	5e-05	0.00413275	yes
AT1G33817.1	AT1G33817.1	transposable element gene; copia-like retrotransposon family, has a 8.1e-100 P-value blast match to gb|AAO73521.1| gag-pol polyprotein (Glycine max) (SIRE1) (Ty1_Copia-family)	transposable_element_gene			BCY	phyB-9	OK	1.14295	2.1496	1.88075	0.911302	2.08489	0.00055	0.0260912	yes
AT1G55240	AT1G55240.1	Family of unknown function (DUF716) ; FUNCTIONS IN: molecular_function unknown; INVOLVED IN: biological_process unknown; LOCATED IN: endomembrane system; EXPRESSED IN: hypocotyl, root, flower; EXPRESSED DURING: 4 anthesis; CONTAINS InterPro DOMAIN/s: Protein of unknown function DUF716 (InterPro:IPR006904); BEST Arabidopsis thaliana protein match is: Family of unknown function (DUF716) (TAIR:AT1G5…	protein_coding			BCY	phyB-9	OK	37.4144	70.3102	1.87923	0.910139	3.68802	5e-05	0.00413275	yes
AT1G67148	AT1G67148.1	unknown protein; Has 1 Blast hits to 1 proteins in 1 species: Archae - 0; Bacteria - 0; Metazoa - 0; Fungi - 0; Plants - 1; Viruses - 0; Other Eukaryotes - 0 (source: NCBI BLink).	protein_coding			BCY	phyB-9	OK	8.04879	15.0389	1.86847	0.901853	2.11143	0.00045	0.0228968	yes
AT5G57625	AT5G57625.1	CAP (Cysteine-rich secretory proteins, Antigen 5, and Pathogenesis-related 1 protein) superfamily protein; FUNCTIONS IN: molecular_function unknown; INVOLVED IN: biological_process unknown; LOCATED IN: endomembrane system, extracellular region; CONTAINS InterPro DOMAIN/s: Allergen V5/Tpx-1 related, conserved site (InterPro:IPR018244), Allergen V5/Tpx-1 related (InterPro:IPR001283), Ves allergen (…	protein_coding			BCY	phyB-9	OK	7.46797	13.9401	1.86665	0.900451	2.81614	5e-05	0.00413275	yes
AT4G13860	AT4G13860.1	RNA-binding (RRM/RBD/RNP motifs) family protein; FUNCTIONS IN: RNA binding, nucleotide binding, nucleic acid binding; INVOLVED IN: biological_process unknown; LOCATED IN: cellular_component unknown; CONTAINS InterPro DOMAIN/s: RNA recognition motif, glycine rich protein (InterPro:IPR015465), RNA recognition motif, RNP-1 (InterPro:IPR000504), Nucleotide-binding, alpha-beta plait (InterPro:IPR01267…	protein_coding			BCY	phyB-9	OK	30.4172	56.7756	1.86656	0.900385	2.26027	0.0002	0.0125351	yes
AT3G55890	AT3G55890.1	Yippee family putative zinc-binding protein; CONTAINS InterPro DOMAIN/s: Yippee-like protein (InterPro:IPR004910); BEST Arabidopsis thaliana protein match is: Yippee family putative zinc-binding protein (TAIR:AT2G40110.1); Has 985 Blast hits to 985 proteins in 210 species: Archae - 0; Bacteria - 0; Metazoa - 467; Fungi - 205; Plants - 238; Viruses - 0; Other Eukaryotes - 75 (source: NCBI BLink).	protein_coding			BCY	phyB-9	OK	5.14274	9.58682	1.86415	0.898515	2.16901	0.0006	0.0278353	yes
AT5G46060	AT5G46060.1	Protein of unknown function, DUF599; FUNCTIONS IN: molecular_function unknown; INVOLVED IN: biological_process unknown; LOCATED IN: endomembrane system; CONTAINS InterPro DOMAIN/s: Protein of unknown function DUF599 (InterPro:IPR006747); BEST Arabidopsis thaliana protein match is: Protein of unknown function, DUF599 (TAIR:AT5G24600.2); Has 1807 Blast hits to 1807 proteins in 277 species: Archae -…	protein_coding			BCY	phyB-9	OK	5.01167	9.32311	1.86028	0.895521	2.70603	5e-05	0.00413275	yes
AT3G45700	AT3G45700.1	Major facilitator superfamily protein; FUNCTIONS IN: transporter activity; INVOLVED IN: oligopeptide transport; LOCATED IN: membrane; EXPRESSED IN: hypocotyl, root; CONTAINS InterPro DOMAIN/s: PTR2 family proton/oligopeptide symporter, conserved site (InterPro:IPR018456), Oligopeptide transporter (InterPro:IPR000109), Major facilitator superfamily, general substrate transporter (InterPro:IPR01619…	protein_coding			BCY	phyB-9	OK	10.8595	20.1307	1.85374	0.890442	3.54646	5e-05	0.00413275	yes
AT4G32870	AT4G32870.1	Polyketide cyclase/dehydrase and lipid transport superfamily protein; CONTAINS InterPro DOMAIN/s: Polyketide cyclase/dehydrase (InterPro:IPR019587); BEST Arabidopsis thaliana protein match is: Polyketide cyclase/dehydrase and lipid transport superfamily protein (TAIR:AT2G25770.2); Has 254 Blast hits to 254 proteins in 94 species: Archae - 0; Bacteria - 125; Metazoa - 0; Fungi - 0; Plants - 118; V…	protein_coding			BCY	phyB-9	OK	29.8292	53.7979	1.80353	0.850823	3.16238	5e-05	0.00413275	yes
AT4G07820	AT4G07820.1	CAP (Cysteine-rich secretory proteins, Antigen 5, and Pathogenesis-related 1 protein) superfamily protein; FUNCTIONS IN: molecular_function unknown; LOCATED IN: endomembrane system, extracellular region; EXPRESSED IN: stem, hypocotyl, root; CONTAINS InterPro DOMAIN/s: Allergen V5/Tpx-1 related (InterPro:IPR001283), SCP-like extracellular (InterPro:IPR014044); BEST Arabidopsis thaliana protein mat…	protein_coding			BCY	phyB-9	OK	5.44594	9.77551	1.79501	0.843992	2.17916	0.00025	0.0143394	yes
AT4G18425	AT4G18425.1	Protein of unknown function (DUF679); CONTAINS InterPro DOMAIN/s: Protein of unknown function DUF679 (InterPro:IPR007770); BEST Arabidopsis thaliana protein match is: Protein of unknown function (DUF679) (TAIR:AT5G46090.1); Has 30201 Blast hits to 17322 proteins in 780 species: Archae - 12; Bacteria - 1396; Metazoa - 17338; Fungi - 3422; Plants - 5037; Viruses - 0; Other Eukaryotes - 2996 (source…	protein_coding			BCY	phyB-9	OK	5.83804	10.3732	1.77683	0.829302	2.33662	0.0001	0.00736498	yes
AT5G19240	AT5G19240.1	Glycoprotein membrane precursor GPI-anchored; FUNCTIONS IN: molecular_function unknown; INVOLVED IN: biological_process unknown; LOCATED IN: endomembrane system; EXPRESSED IN: 24 plant structures; EXPRESSED DURING: 14 growth stages; BEST Arabidopsis thaliana protein match is: Glycoprotein membrane precursor GPI-anchored (TAIR:AT5G19230.1); Has 1807 Blast hits to 1807 proteins in 277 species: Arch…	protein_coding			BCY	phyB-9	OK	22.2008	39.32	1.77111	0.824652	3.09872	5e-05	0.00413275	yes
AT5G24980	AT5G24980.1	unknown protein; FUNCTIONS IN: molecular_function unknown; INVOLVED IN: biological_process unknown; LOCATED IN: endomembrane system; BEST Arabidopsis thaliana protein match is: unknown protein (TAIR:AT5G10745.1); Has 32 Blast hits to 32 proteins in 10 species: Archae - 0; Bacteria - 0; Metazoa - 0; Fungi - 0; Plants - 32; Viruses - 0; Other Eukaryotes - 0 (source: NCBI BLink).	protein_coding			BCY	phyB-9	OK	23.9656	42.4246	1.77023	0.823935	2.36539	0.00015	0.00992727	yes
AT5G28145.1	AT5G28145.1	transposable element gene; copia-like retrotransposon family, has a 4.1e-195 P-value blast match to GB:AAA57005 Hopscotch polyprotein (Ty1_Copia-element) (Zea mays)	transposable_element_gene			BCY	phyB-9	OK	0.935399	1.63429	1.74716	0.80501	2.36	5e-05	0.00413275	yes
AT3G13435	AT3G13435.1	unknown protein; FUNCTIONS IN: molecular_function unknown; INVOLVED IN: biological_process unknown; LOCATED IN: endomembrane system; Has 4 Blast hits to 4 proteins in 2 species: Archae - 0; Bacteria - 0; Metazoa - 0; Fungi - 0; Plants - 4; Viruses - 0; Other Eukaryotes - 0 (source: NCBI BLink).	protein_coding			BCY	phyB-9	OK	27.7335	48.0888	1.73396	0.79407	2.38228	0.0001	0.00736498	yes
AT1G78860	AT1G78860.1	curculin-like (mannose-binding) lectin family protein, low similarity to Ser/Thr protein kinase (Zea mays) GI:2598067; contains Pfam profile PF01453: Lectin (probable mannose binding) but not the protein kinase domain of the Z. mays protein	protein_coding			BCY	phyB-9	OK	3.75798	6.41162	1.70613	0.770731	2.21052	0.0003	0.0167504	yes
AT1G08115	AT1G08115.1	U1A small nuclear RNA	small_nuclear_rna			BCY	phyB-9	OK	1020.09	1717.27	1.68345	0.751416	2.74746	5e-05	0.00413275	yes
AT5G04120	AT5G04120.1	Encodes a cofactor-dependent phosphoglycerate mutase (dPGM) - like protein with phosphoserine phosphatase activity that may be responsible for serine anabolism.	protein_coding			BCY	phyB-9	OK	48.5519	81.676	1.68224	0.750384	2.75309	5e-05	0.00413275	yes
AT3G47040	AT3G47040.2	Glycosyl hydrolase family protein; FUNCTIONS IN: hydrolase activity, hydrolyzing O-glycosyl compounds; INVOLVED IN: carbohydrate metabolic process; LOCATED IN: cellular_component unknown; EXPRESSED IN: sperm cell, root; CONTAINS InterPro DOMAIN/s: Glycoside hydrolase, family 3, C-terminal (InterPro:IPR002772), Glycoside hydrolase, family 3, N-terminal (InterPro:IPR001764), Glycoside hydrolase, ca…	protein_coding			BCY	phyB-9	OK	3.63363	6.07585	1.67212	0.741675	2.43759	5e-05	0.00413275	yes
AT3G22570	AT3G22570.1	Bifunctional inhibitor/lipid-transfer protein/seed storage 2S albumin superfamily protein; FUNCTIONS IN: lipid binding; INVOLVED IN: lipid transport; LOCATED IN: endomembrane system; EXPRESSED IN: root, pollen tube; CONTAINS InterPro DOMAIN/s: Bifunctional inhibitor/plant lipid transfer protein/seed storage (InterPro:IPR016140), Plant lipid transfer protein/seed storage/trypsin-alpha amylase inhi…	protein_coding			BCY	phyB-9	OK	8.22632	13.6851	1.66357	0.734283	2.17348	0.00025	0.0143394	yes
AT1G10380	AT1G10380.1	Putative membrane lipoprotein; FUNCTIONS IN: molecular_function unknown; INVOLVED IN: biological_process unknown; LOCATED IN: endomembrane system; EXPRESSED IN: 19 plant structures; EXPRESSED DURING: 10 growth stages; BEST Arabidopsis thaliana protein match is: unknown protein (TAIR:AT3G17350.1); Has 280 Blast hits to 279 proteins in 14 species: Archae - 0; Bacteria - 0; Metazoa - 0; Fungi - 0; P…	protein_coding			BCY	phyB-9	OK	22.479	36.9898	1.64553	0.71855	2.93661	5e-05	0.00413275	yes
AT3G06390	AT3G06390.1	Uncharacterised protein family (UPF0497); CONTAINS InterPro DOMAIN/s: Uncharacterised protein family UPF0497, trans-membrane plant (InterPro:IPR006702), Uncharacterised protein family UPF0497, trans-membrane plant subgroup (InterPro:IPR006459); BEST Arabidopsis thaliana protein match is: Uncharacterised protein family (UPF0497) (TAIR:AT4G15610.1); Has 628 Blast hits to 628 proteins in 21 species:…	protein_coding			BCY	phyB-9	OK	9.7718	16.0682	1.64434	0.71751	2.36649	5e-05	0.00413275	yes
AT4G15390	AT4G15390.1	HXXXD-type acyl-transferase family protein; FUNCTIONS IN: transferase activity, transferring acyl groups other than amino-acyl groups, transferase activity; INVOLVED IN: biological_process unknown; LOCATED IN: cellular_component unknown; EXPRESSED IN: hypocotyl, root; CONTAINS InterPro DOMAIN/s: Transferase (InterPro:IPR003480); BEST Arabidopsis thaliana protein match is: HXXXD-type acyl-transfer…	protein_coding			BCY	phyB-9	OK	18.3647	30.1947	1.64417	0.717359	2.96063	5e-05	0.00413275	yes
AT1G78850	AT1G78850.1	curculin-like (mannose-binding) lectin family protein, low similarity to ser/thr protein kinase from Zea mays (GI:2598067); contains Pfam lectin (probable mannose binding) domain PF01453 but not the protein kinase domain of the Z. mays protein	protein_coding			BCY	phyB-9	OK	469.598	768.714	1.63696	0.711021	2.38529	5e-05	0.00413275	yes
AT5G07322	AT5G07322.1	other RNA	other_rna			BCY	phyB-9	OK	22.2093	36.3371	1.63612	0.710277	2.23475	0.00025	0.0143394	yes
AT3G23175	AT3G23175.1	HR-like lesion-inducing protein-related; FUNCTIONS IN: molecular_function unknown; INVOLVED IN: biological_process unknown; LOCATED IN: endoplasmic reticulum; EXPRESSED IN: callus; CONTAINS InterPro DOMAIN/s: HR-like lesion-inducer (InterPro:IPR008637); BEST Arabidopsis thaliana protein match is: HR-like lesion-inducing protein-related (TAIR:AT1G04340.1); Has 109 Blast hits to 109 proteins in 17 …	protein_coding			BCY	phyB-9	OK	5.81536	9.45248	1.62543	0.700823	2.07241	0.00055	0.0260912	yes
AT2G25150	AT2G25150.1	HXXXD-type acyl-transferase family protein; FUNCTIONS IN: transferase activity, transferring acyl groups other than amino-acyl groups, transferase activity; INVOLVED IN: biological_process unknown; LOCATED IN: cellular_component unknown; EXPRESSED IN: 9 plant structures; EXPRESSED DURING: petal differentiation and expansion stage, E expanded cotyledon stage, D bilateral stage; CONTAINS InterPro D…	protein_coding			BCY	phyB-9	OK	3.21946	5.22365	1.62252	0.698238	2.03579	0.00035	0.0185569	yes
AT1G15405	AT1G15405.1	Unknown gene	other_rna			BCY	phyB-9	OK	135.491	219.41	1.61937	0.695437	2.54936	5e-05	0.00413275	yes
AT5G39580	AT5G39580.1	Peroxidase superfamily protein; FUNCTIONS IN: peroxidase activity, heme binding; INVOLVED IN: defense response to fungus, N-terminal protein myristoylation; LOCATED IN: endomembrane system; EXPRESSED IN: 17 plant structures; EXPRESSED DURING: 12 growth stages; CONTAINS InterPro DOMAIN/s: Haem peroxidase (InterPro:IPR010255), Plant peroxidase (InterPro:IPR000823), Haem peroxidase, plant/fungal/bac…	protein_coding			BCY	phyB-9	OK	15.7875	25.5072	1.61566	0.692121	2.73768	5e-05	0.00413275	yes
AT2G03200	AT2G03200.1	Eukaryotic aspartyl protease family protein; FUNCTIONS IN: aspartic-type endopeptidase activity; INVOLVED IN: proteolysis; LOCATED IN: endomembrane system; EXPRESSED IN: 10 plant structures; EXPRESSED DURING: 4 anthesis, C globular stage, petal differentiation and expansion stage; CONTAINS InterPro DOMAIN/s: Peptidase aspartic (InterPro:IPR021109), Peptidase aspartic, catalytic (InterPro:IPR00900…	protein_coding			BCY	phyB-9	OK	5.85459	9.43398	1.61138	0.688298	2.33221	5e-05	0.00413275	yes
AT1G07590	AT1G07590.1	Tetratricopeptide repeat (TPR)-like superfamily protein; INVOLVED IN: response to cadmium ion; LOCATED IN: mitochondrion; EXPRESSED IN: 12 plant structures; EXPRESSED DURING: 4 anthesis, F mature embryo stage, petal differentiation and expansion stage, E expanded cotyledon stage, D bilateral stage; CONTAINS InterPro DOMAIN/s: Pentatricopeptide repeat (InterPro:IPR002885); BEST Arabidopsis thalian…	protein_coding			BCY	phyB-9	OK	66.8393	107.626	1.61022	0.687258	2.77109	5e-05	0.00413275	yes
AT4G16620	AT4G16620.1	nodulin MtN21-like transporter family protein	protein_coding			BCY	phyB-9	OK	4.23914	6.78893	1.60149	0.679411	2.0875	0.00035	0.0185569	yes
AT3G59480	AT3G59480.1	pfkB-like carbohydrate kinase family protein; FUNCTIONS IN: kinase activity, ribokinase activity; INVOLVED IN: D-ribose metabolic process, acetate fermentation, sucrose biosynthetic process, sucrose catabolic process, using beta-fructofuranosidase; LOCATED IN: cellular_component unknown; EXPRESSED IN: 9 plant structures; EXPRESSED DURING: 4 anthesis, C globular stage, petal differentiation and ex…	protein_coding			BCY	phyB-9	OK	5.55529	8.8709	1.59684	0.67522	1.9991	0.00045	0.0228968	yes
AT2G34930	AT2G34930.1	disease resistance family protein / LRR family protein; INVOLVED IN: signal transduction, defense response to fungus, defense response; LOCATED IN: cell wall; EXPRESSED IN: 10 plant structures; EXPRESSED DURING: 7 growth stages; CONTAINS InterPro DOMAIN/s: Leucine-rich repeat-containing N-terminal domain, type 2 (InterPro:IPR013210), Leucine-rich repeat (InterPro:IPR001611); BEST Arabidopsis thal…	protein_coding			BCY	phyB-9	OK	4.88556	7.78266	1.59299	0.671739	2.53429	5e-05	0.00413275	yes
AT1G62320	AT1G62320.1	ERD (early-responsive to dehydration stress) family protein; FUNCTIONS IN: molecular_function unknown; INVOLVED IN: biological_process unknown; LOCATED IN: endomembrane system, membrane; EXPRESSED IN: pollen tube; CONTAINS InterPro DOMAIN/s: Protein of unknown function DUF221 (InterPro:IPR003864); BEST Arabidopsis thaliana protein match is: ERD (early-responsive to dehydration stress) family prot…	protein_coding			BCY	phyB-9	OK	1.66486	2.64144	1.58658	0.665927	1.86401	0.0011	0.0442996	yes
AT4G37700	AT4G37700.1	unknown protein; Has 64 Blast hits to 64 proteins in 11 species: Archae - 0; Bacteria - 0; Metazoa - 0; Fungi - 0; Plants - 64; Viruses - 0; Other Eukaryotes - 0 (source: NCBI BLink).	protein_coding			BCY	phyB-9	OK	12.4244	19.6544	1.58192	0.661679	2.01564	0.00095	0.0397823	yes
AT5G23840	AT5G23840.1	MD-2-related lipid recognition domain-containing protein; FUNCTIONS IN: molecular_function unknown; INVOLVED IN: biological_process unknown; LOCATED IN: endomembrane system; EXPRESSED IN: root; CONTAINS InterPro DOMAIN/s: MD-2-related lipid-recognition (InterPro:IPR003172); BEST Arabidopsis thaliana protein match is: MD-2-related lipid recognition domain-containing protein (TAIR:AT5G23820.1); Has…	protein_coding			BCY	phyB-9	OK	12.3406	19.4427	1.57551	0.655819	2.25454	0.0002	0.0125351	yes
AT5G66590	AT5G66590.1	CAP (Cysteine-rich secretory proteins, Antigen 5, and Pathogenesis-related 1 protein) superfamily protein; FUNCTIONS IN: molecular_function unknown; INVOLVED IN: biological_process unknown; LOCATED IN: endomembrane system, extracellular region; EXPRESSED IN: 22 plant structures; EXPRESSED DURING: 13 growth stages; CONTAINS InterPro DOMAIN/s: Allergen V5/Tpx-1 related (InterPro:IPR001283), SCP-lik…	protein_coding			BCY	phyB-9	OK	86.1396	135.44	1.57233	0.652911	2.71957	5e-05	0.00413275	yes
AT5G23830	AT5G23830.1	MD-2-related lipid recognition domain-containing protein; FUNCTIONS IN: molecular_function unknown; INVOLVED IN: biological_process unknown; LOCATED IN: endomembrane system; EXPRESSED IN: hypocotyl, root; CONTAINS InterPro DOMAIN/s: MD-2-related lipid-recognition (InterPro:IPR003172); BEST Arabidopsis thaliana protein match is: MD-2-related lipid recognition domain-containing protein (TAIR:AT5G23…	protein_coding			BCY	phyB-9	OK	17.673	27.5995	1.56168	0.6431	2.32573	5e-05	0.00413275	yes
AT3G56210	AT3G56210.5	ARM repeat superfamily protein; FUNCTIONS IN: binding; INVOLVED IN: biological_process unknown; CONTAINS InterPro DOMAIN/s: Armadillo-type fold (InterPro:IPR016024).	protein_coding			BCY	phyB-9	OK	8.56304	13.3128	1.55468	0.636614	2.33835	5e-05	0.00413275	yes
AT5G55180	AT5G55180.2	O-Glycosyl hydrolases family 17 protein; FUNCTIONS IN: cation binding, hydrolase activity, hydrolyzing O-glycosyl compounds, catalytic activity; INVOLVED IN: carbohydrate metabolic process; LOCATED IN: endomembrane system; EXPRESSED IN: 18 plant structures; EXPRESSED DURING: 11 growth stages; CONTAINS InterPro DOMAIN/s: X8 (InterPro:IPR012946), Glycoside hydrolase, catalytic core (InterPro:IPR017…	protein_coding			BCY	phyB-9	OK	43.8511	67.3593	1.53609	0.619267	2.67085	5e-05	0.00413275	yes
AT2G14900	AT2G14900.1	Gibberellin-regulated family protein; FUNCTIONS IN: molecular_function unknown; INVOLVED IN: response to gibberellin stimulus; LOCATED IN: endomembrane system; EXPRESSED IN: 18 plant structures; EXPRESSED DURING: 12 growth stages; CONTAINS InterPro DOMAIN/s: Gibberellin regulated protein (InterPro:IPR003854); BEST Arabidopsis thaliana protein match is: Gibberellin-regulated family protein (TAIR:A…	protein_coding			BCY	phyB-9	OK	95.1387	146.046	1.53509	0.618315	2.59127	5e-05	0.00413275	yes
AT5G42500	AT5G42500.1	Disease resistance-responsive (dirigent-like protein) family protein; FUNCTIONS IN: molecular_function unknown; INVOLVED IN: defense response; LOCATED IN: endomembrane system; CONTAINS InterPro DOMAIN/s: Plant disease resistance response protein (InterPro:IPR004265); BEST Arabidopsis thaliana protein match is: Disease resistance-responsive (dirigent-like protein) family protein (TAIR:AT5G42510.1)…	protein_coding			BCY	phyB-9	OK	20.3469	31.1922	1.53302	0.616376	2.21819	0.0001	0.00736498	yes
AT3G46280	AT3G46280.1	protein kinase-related; FUNCTIONS IN: molecular_function unknown; INVOLVED IN: biological_process unknown; LOCATED IN: endomembrane system; EXPRESSED IN: 6 plant structures; EXPRESSED DURING: 4 anthesis, petal differentiation and expansion stage; BEST Arabidopsis thaliana protein match is: receptor protein kinase-related (TAIR:AT3G46270.1); Has 639 Blast hits to 634 proteins in 40 species: Archae…	protein_coding			BCY	phyB-9	OK	6.83132	10.4589	1.53102	0.614491	2.21117	5e-05	0.00413275	yes
AT2G28780	AT2G28780.1	unknown protein; INVOLVED IN: biological_process unknown; LOCATED IN: mitochondrion; EXPRESSED IN: inflorescence meristem, root, flower; EXPRESSED DURING: petal differentiation and expansion stage; CONTAINS InterPro DOMAIN/s: Protein of unknown function DUF939, bacterial (InterPro:IPR010343); BEST Arabidopsis thaliana protein match is: unknown protein (TAIR:AT3G09450.1); Has 671 Blast hits to 667…	protein_coding			BCY	phyB-9	OK	26.6378	40.4786	1.51959	0.603686	2.58654	5e-05	0.00413275	yes
AT4G30670	AT4G30670.1	Putative membrane lipoprotein; FUNCTIONS IN: molecular_function unknown; INVOLVED IN: biological_process unknown; LOCATED IN: endomembrane system; EXPRESSED IN: 11 plant structures; EXPRESSED DURING: 4 anthesis, petal differentiation and expansion stage; Has 30201 Blast hits to 17322 proteins in 780 species: Archae - 12; Bacteria - 1396; Metazoa - 17338; Fungi - 3422; Plants - 5037; Viruses - 0; …	protein_coding			BCY	phyB-9	OK	140.371	212.367	1.5129	0.597317	2.53352	5e-05	0.00413275	yes
AT3G48020	AT3G48020.1	unknown protein; FUNCTIONS IN: molecular_function unknown; INVOLVED IN: biological_process unknown; LOCATED IN: chloroplast; EXPRESSED IN: 11 plant structures; EXPRESSED DURING: LP.04 four leaves visible, 4 anthesis; BEST Arabidopsis thaliana protein match is: unknown protein (TAIR:AT5G62865.1); Has 82 Blast hits to 82 proteins in 12 species: Archae - 0; Bacteria - 0; Metazoa - 0; Fungi - 0; Plan…	protein_coding			BCY	phyB-9	OK	66.6634	100.805	1.51215	0.596597	2.46416	5e-05	0.00413275	yes
AT2G35710	AT2G35710.1	Nucleotide-diphospho-sugar transferases superfamily protein; FUNCTIONS IN: transferase activity, transferring hexosyl groups, transferase activity, transferring glycosyl groups; INVOLVED IN: carbohydrate biosynthetic process, biosynthetic process; LOCATED IN: endomembrane system; EXPRESSED IN: 11 plant structures; EXPRESSED DURING: 7 growth stages; CONTAINS InterPro DOMAIN/s: Glycosyl transferase…	protein_coding			BCY	phyB-9	OK	12.7679	19.2264	1.50584	0.590564	1.93359	0.0011	0.0442996	yes
AT1G20790	AT1G20790.1	F-box family protein; CONTAINS InterPro DOMAIN/s: F-box domain, cyclin-like (InterPro:IPR001810), F-box domain, Skp2-like (InterPro:IPR022364), F-box associated interaction domain (InterPro:IPR017451); BEST Arabidopsis thaliana protein match is: F-box family protein (TAIR:AT1G20795.1); Has 1819 Blast hits to 716 proteins in 166 species: Archae - 2; Bacteria - 445; Metazoa - 392; Fungi - 63; Plant…	protein_coding			BCY	phyB-9	OK	8.88258	13.3378	1.50157	0.586468	2.11368	0.00035	0.0185569	yes

## Sheet: PIF-repressed (1935)
TAIR ID	log2(fold_change)
AT1G40104	1.79769e+308
AT1G57750	1.79769e+308
AT2G08986	1.79769e+308
AT2G37780	1.79769e+308
AT2G42530	1.79769e+308
AT3G21481	1.79769e+308
AT3G43715	1.79769e+308
AT4G06708	1.79769e+308
AT4G15360	1.79769e+308
AT5G06920	1.79769e+308
AT5G49740	1.79769e+308
AT5G32431	1.79769e+308
AT2G47750	8.83522
AT5G48490	8.04334
AT4G13575	7.99896
AT1G10657	7.71882
AT1G29920	7.48126
AT1G26761	7.47832
AT4G11460	7.2531
AT1G73870	7.2283
AT4G28780	7.18453
AT1G29910	6.84712
AT3G30720	6.50246
AT1G04110	6.43474
AT1G52800	6.34403
AT4G31805	6.28345
AT3G14950	6.26192
AT1G66100	6.03721
AT2G05070	6.02039
AT4G26150	5.88596
AT5G65730	5.77669
AT1G63560	5.73067
AT5G10890	5.71988
AT1G22380	5.66402
AT1G60590	5.58981
AT1G21500	5.49447
AT3G54890	5.45773
AT1G26220	5.41265
AT4G39510	5.36427
AT1G04660	5.32128
AT4G13493	5.26819
AT1G52230	5.24063
AT1G26240	5.21171
AT1G56510	5.20622
AT3G14210	5.09465
AT1G18810	5.09382
AT3G16660	5.07761
AT4G25750	4.91531
AT1G72610	4.88857
AT3G27690	4.87357
AT3G14760	4.85715
AT5G53210	4.84061
AT5G46690	4.83785
AT1G70820	4.83281
AT2G05100	4.82031
AT2G21890	4.81067
AT1G34245	4.8021
AT5G23980	4.76461
AT3G05730	4.75319
AT4G39480	4.71066
AT2G18328	4.70599
AT5G23060	4.67187
AT1G13650	4.62018
AT1G66970	4.61518
AT5G54270	4.56716
AT4G13572	4.44828
AT5G60880	4.43308
AT1G15820	4.36405
AT3G27950	4.32132
AT4G04423	4.31087
AT5G55930	4.28795
AT3G44970	4.25562
AT1G34580	4.25145
AT2G42220	4.22069
AT1G08380	4.21647
AT2G03750	4.21488
AT1G33930	4.13514
AT5G38910	4.12126
AT3G02670	4.11692
AT3G09680	4.11495
AT1G74110	4.11396
AT5G47500	4.11072
AT1G54020	4.10426
AT5G07240	4.06551
AT5G50160	4.05999
AT1G33811	4.05067
AT3G50270	4.05
AT3G59400	4.03434
AT1G68480	4.02573
AT1G30380	4.00889
AT4G16990	4.00431
AT3G02380	3.99562
AT5G45530	3.97073
AT4G28750	3.96183
AT4G05180	3.96043
AT4G00950	3.95618
AT2G20250	3.94936
AT1G68320	3.94745
AT3G19480	3.93769
AT3G50820	3.89951
AT2G32100	3.88734
AT1G22690	3.88648
AT4G18480	3.8716
AT4G09650	3.86385
AT5G13630	3.85093
AT3G10280	3.81375
AT5G61270	3.80152
AT5G56850	3.7986
AT1G31330	3.79595
AT1G75460	3.79061
AT4G13570	3.78473
AT5G28450	3.77208
AT4G18220	3.7646
AT4G12900	3.75889
AT5G23480	3.75215
AT1G04800	3.75056
AT3G48720	3.7267
AT1G44000	3.72423
AT1G03630	3.7094
AT1G63880	3.70482
AT5G21430	3.69936
AT3G10570	3.69199
AT1G12900	3.68939
AT4G04570	3.68878
AT1G62630	3.68822
AT3G29798	3.67755
AT2G40670	3.67349
AT1G25440	3.67171
AT1G11850	3.66369
AT4G21280	3.65531
AT2G23830	3.64035
AT5G24160	3.62602
AT1G76100	3.62443
AT5G36120	3.62287
AT2G29120	3.61088
AT4G24120	3.6101
AT4G12800	3.568
AT2G17040	3.56575
AT1G23130	3.5657
AT3G12160	3.55883
AT4G12830	3.55827
AT5G55620	3.55754
AT2G33850	3.52808
AT3G47470	3.5256
AT3G43340	3.5163
AT4G04750	3.50562
AT2G39730	3.50554
AT1G20350	3.50163
AT4G02733	3.49598
AT1G44446	3.49396
AT1G58290	3.48816
AT2G27402	3.48503
AT1G68520	3.48354
AT1G55670	3.48291
AT2G30570	3.46563
AT2G13610	3.46451
AT5G35970	3.45539
AT1G26390	3.44955
AT5G50950	3.44827
AT2G17780	3.44807
AT5G64010	3.43935
AT1G50050	3.43681
AT3G19840	3.42291
AT1G66910	3.39919
AT1G20340	3.39407
AT4G26830	3.39196
AT3G22120	3.38733
AT2G30520	3.3846
AT3G02730	3.37212
AT4G10340	3.35556
AT2G30540	3.33685
AT3G14930	3.3267
AT4G24972	3.32522
AT5G38990	3.31804
AT2G40330	3.31779
AT2G46720	3.29469
AT1G30520	3.29236
AT5G55450	3.29176
AT5G17230	3.28512
AT1G32540	3.2851
AT5G27290	3.28387
AT1G31800	3.28147
AT3G21055	3.27716
AT1G20990	3.27389
AT2G34170	3.26585
AT2G40750	3.24485
AT3G06120	3.23739
AT4G00480	3.23714
AT5G13770	3.23295
AT5G52050	3.21786
AT1G05700	3.21102
AT2G21220	3.20692
AT4G29030	3.20562
AT2G39560	3.20301
AT1G20020	3.20263
AT1G15260	3.19878
AT3G16000	3.19614
AT1G49860	3.19327
AT5G45930	3.19291
AT3G18450	3.1849
AT4G27700	3.18215
AT5G61420	3.17318
AT2G44930	3.16804
AT1G60950	3.16746
AT4G04330	3.16064
AT5G10570	3.15575
AT2G23130	3.15446
AT4G23210	3.15438
AT1G61520	3.14789
AT1G74720	3.11519
AT1G21540	3.1038
AT2G37660	3.09433
AT2G23670	3.094
AT3G10000	3.08938
AT3G46780	3.05902
AT4G23770	3.05477
AT4G25050	3.05294
AT1G53230	3.05055
AT1G12860	3.0494
AT2G31070	3.04897
AT4G04850	3.03747
AT1G52120	3.03568
AT4G04640	3.03268
AT4G18170	3.0291
AT3G61250	3.01517
AT2G47450	3.01492
AT3G60420	3.01455
AT1G51110	3.00893
AT3G15570	3.00435
AT3G61470	2.98744
AT5G66570	2.96981
AT3G56900	2.96729
AT3G47250	2.96188
AT5G46950	2.96131
AT2G36800	2.95876
AT3G28160	2.94846
AT2G32860	2.94158
AT1G54820	2.94044
AT2G42200	2.93979
AT3G63160	2.93854
AT4G01580	2.93456
AT3G59780	2.91853
AT1G78820	2.91219
AT3G01480	2.91166
AT2G07440	2.91043
AT3G16520	2.91036
AT2G26400	2.90976
AT1G77490	2.90394
AT3G56220	2.89917
AT1G15980	2.89848
AT3G58820	2.89091
AT1G03130	2.88772
AT5G36790	2.88768
AT2G04039	2.88726
AT5G36700	2.87781
AT5G02760	2.86366
AT5G54710	2.85473
AT1G19150	2.85096
AT1G55370	2.84906
AT1G68590	2.84782
AT3G22121	2.84244
AT1G14550	2.841
AT3G55330	2.83739
AT1G52220	2.83669
AT4G13840	2.83404
AT2G38540	2.8333
AT5G45680	2.83016
AT1G54780	2.81945
AT1G78450	2.81062
AT3G62030	2.80832
AT5G41050	2.80806
AT2G41810	2.80648
AT4G08910	2.80502
AT4G27030	2.78922
AT3G02830	2.78605
AT4G15680	2.78541
AT2G19650	2.78244
AT3G63140	2.77926
AT2G24645	2.77834
AT1G66840	2.77429
AT1G26330	2.77306
AT1G06160	2.77303
AT2G23850	2.76746
AT3G48420	2.76218
AT5G63310	2.7619
AT3G14900	2.75575
AT1G68238	2.75328
AT5G22390	2.74914
AT4G04840	2.74842
AT5G08280	2.74347
AT3G26060	2.73542
AT2G32530	2.73331
AT1G53233	2.72923
AT3G17130	2.72839
AT1G67400	2.72444
AT3G05600	2.72289
AT4G18290	2.7227
AT3G10520	2.72148
AT1G02065	2.71877
AT5G41300	2.71744
AT3G54050	2.71566
AT1G26790	2.71215
AT5G59250	2.7091
AT5G03390	2.7088
AT1G55200	2.702
AT5G66190	2.69864
AT1G35550	2.69024
AT3G21950	2.6871
AT2G40690	2.67792
AT5G27390	2.67304
AT1G11340	2.66972
AT5G04230	2.6688
AT1G45474	2.66584
AT2G26040	2.6658
AT3G29320	2.66289
AT2G20570	2.65833
AT2G17972	2.65504
AT3G57600	2.65405
AT2G36780	2.64249
AT3G61870	2.64104
AT5G35630	2.64029
AT2G40020	2.64009
AT5G28500	2.63874
AT1G50180	2.63028
AT3G60290	2.62545
AT5G14200	2.6254
AT2G33180	2.62186
AT3G21760	2.62095
AT1G29110	2.62066
AT4G11100	2.61836
AT5G55740	2.61835
AT3G48730	2.61572
AT1G79040	2.61207
AT3G01960	2.6114
AT3G15520	2.60978
AT5G11590	2.60949
AT3G14770	2.60698
AT5G43470	2.60601
AT2G32640	2.60579
AT3G18145	2.60277
AT3G23410	2.60197
AT1G55480	2.6009
AT1G11330	2.59999
AT1G62780	2.59663
AT3G05140	2.5952
AT3G21755	2.59517
AT5G10150	2.59169
AT1G58602	2.5907
AT3G62150	2.58745
AT3G27400	2.58711
AT4G21210	2.58281
AT1G18060	2.58257
AT2G38460	2.58133
AT1G11070	2.57947
AT2G26820	2.57667
AT1G75690	2.57635
AT3G26570	2.57203
AT3G15030	2.57202
AT2G35075	2.5668
AT2G06520	2.56628
AT1G32900	2.56229
AT4G27300	2.55899
AT5G35790	2.55441
AT3G53900	2.55334
AT4G34950	2.55297
AT1G69730	2.54695
AT3G46530	2.54591
AT4G27520	2.54534
AT5G61520	2.54415
AT5G13130	2.54126
AT1G30530	2.54051
AT5G51720	2.53256
AT2G43140	2.52782
AT2G30750	2.5267
AT2G41950	2.52657
AT1G31920	2.52238
AT5G67385	2.52054
AT5G01490	2.5146
AT3G16140	2.51453
AT4G28590	2.50942
AT5G59130	2.50884
AT3G62550	2.5075
AT3G02150	2.50504
AT1G28170	2.50311
AT4G18810	2.50097
AT2G42130	2.49959
AT5G59750	2.49694
AT3G18000	2.49466
AT4G04410	2.48648
AT1G32200	2.48627
AT1G66430	2.48284
AT4G12870	2.48132
AT5G40950	2.48108
AT3G04760	2.47865
AT3G15850	2.47772
AT5G24210	2.47656
AT2G14840	2.47473
AT2G34510	2.47305
AT3G50010	2.46953
AT5G51460	2.46576
AT3G28460	2.4656
AT5G33355	2.4636
AT4G01023	2.46327
AT1G51400	2.46282
AT5G46110	2.46085
AT2G33230	2.45979
AT1G50280	2.45754
AT5G46270	2.45547
AT1G29530	2.45321
AT4G17600	2.44374
AT2G40490	2.44286
AT1G49750	2.44065
AT4G09350	2.42954
AT1G71880	2.42844
AT5G58250	2.42822
AT2G26580	2.41788
AT3G52380	2.41584
AT3G55970	2.41553
AT1G14340	2.41051
AT3G18900	2.4078
AT4G14630	2.40572
AT1G66920	2.40565
AT5G66270	2.4047
AT1G51460	2.40259
AT1G26600	2.40241
AT5G48360	2.40049
AT5G48300	2.39065
AT2G45080	2.38891
AT5G08050	2.38819
AT5G43630	2.3861
AT1G60600	2.38594
AT2G24600	2.37992
AT1G27480	2.37926
AT1G69160	2.37856
AT3G05625	2.37778
AT1G69320	2.37519
AT1G32550	2.37512
AT1G50250	2.37325
AT5G24850	2.36846
AT4G02790	2.36288
AT2G37030	2.35945
AT1G14430	2.358
AT5G16400	2.356
AT5G42310	2.35583
AT4G14480	2.34971
AT2G16850	2.34674
AT3G47650	2.34112
AT3G27830	2.33712
AT1G80640	2.33566
AT1G77110	2.33264
AT3G55630	2.33091
AT1G62500	2.32756
AT1G73110	2.32666
AT5G44190	2.3261
AT2G32010	2.32545
AT2G46820	2.32459
AT5G54180	2.32285
AT2G04530	2.32284
AT4G03210	2.31761
AT1G29100	2.31701
AT2G28605	2.31553
AT1G67740	2.31042
AT1G37130	2.30548
AT1G03310	2.30493
AT4G27950	2.30472
AT4G01150	2.30316
AT3G22100	2.29948
AT3G18110	2.29899
AT4G28660	2.2987
AT1G13790	2.29653
AT2G33070	2.29068
AT4G28190	2.29023
AT1G22590	2.29017
AT5G40380	2.28935
AT3G14330	2.28599
AT4G01130	2.28562
AT2G21300	2.28513
AT4G02530	2.28498
AT5G01900	2.28284
AT2G25840	2.28212
AT5G10170	2.28007
AT1G14410	2.2778
AT1G49030	2.27491
AT3G56650	2.27437
AT3G01500	2.27273
AT3G48200	2.2715
AT1G64900	2.26988
AT5G11060	2.26966
AT4G27440	2.26667
AT1G19670	2.26157
AT1G62400	2.25398
AT1G06680	2.25368
AT5G49170	2.24963
AT1G33080	2.24953
AT2G35260	2.24788
AT1G31580	2.24171
AT4G01060	2.24108
AT3G53170	2.24074
AT3G13470	2.2368
AT3G24140	2.23431
AT1G78580	2.23373
AT4G20350	2.23124
AT4G39710	2.23103
AT5G57345	2.22608
AT1G24260	2.22606
AT1G30210	2.22515
AT2G47590	2.22302
AT1G17220	2.21875
AT5G14370	2.21821
AT5G49215	2.21558
AT1G78460	2.21199
AT1G05560	2.21152
AT4G39970	2.21151
AT3G17170	2.21101
AT1G62750	2.20817
AT2G40955	2.20736
AT3G08940	2.20668
AT1G65230	2.20604
AT5G07180	2.20457
AT3G05180	2.20437
AT4G34830	2.20263
AT1G53350	2.20175
AT5G11070	2.19999
AT5G43750	2.19599
AT4G11140	2.19586
AT3G06020	2.19451
AT4G17245	2.19141
AT1G52510	2.19083
AT4G09970	2.19036
AT3G49670	2.18823
AT1G32990	2.18322
AT5G02120	2.18287
AT4G25990	2.18236
AT1G49010	2.18113
AT3G60750	2.17884
AT3G20440	2.17716
AT2G01590	2.17464
AT5G36930	2.17405
AT4G01460	2.17351
AT1G01790	2.17254
AT2G24820	2.17178
AT4G38410	2.16976
AT2G43100	2.16946
AT4G31850	2.1647
AT1G51405	2.16413
AT3G20600	2.16099
AT2G39250	2.1591
AT2G15128	2.15812
AT4G22890	2.15632
AT1G66090	2.15401
AT1G65060	2.15303
AT3G61310	2.15063
AT2G36770	2.15061
AT5G05900	2.15035
AT1G64860	2.14924
AT2G36970	2.14922
AT1G24020	2.1469
AT5G39980	2.14486
AT1G64780	2.13845
AT1G65620	2.13764
AT5G40500	2.13635
AT1G15290	2.13334
AT2G41680	2.12547
AT4G25110	2.12467
AT1G68570	2.12457
AT4G19985	2.12114
AT1G23280	2.11916
AT5G18570	2.11542
AT5G22800	2.11233
AT1G13480	2.11205
AT1G21460	2.1115
AT5G19940	2.11086
AT5G38520	2.10931
AT1G68500	2.10748
AT4G29150	2.10446
AT1G29700	2.10392
AT3G46400	2.10288
AT3G15360	2.10268
AT5G50200	2.10078
AT5G57030	2.09867
AT3G13080	2.09616
AT2G47015	2.09454
AT3G18070	2.09296
AT4G23990	2.0901
AT1G21150	2.08918
AT1G78530	2.08896
AT4G37670	2.08893
AT1G74710	2.08732
AT2G47010	2.08593
AT3G44020	2.0835
AT3G26650	2.08211
AT1G60000	2.08168
AT3G23840	2.07833
AT4G16980	2.07733
AT1G68830	2.06801
AT3G59250	2.0659
AT1G55490	2.06491
AT5G63420	2.06472
AT2G34060	2.06399
AT4G25070	2.05555
AT2G25480	2.05535
AT4G31615	2.05527
AT3G57180	2.05155
AT5G07020	2.0501
AT2G30890	2.04949
AT2G24090	2.04948
AT5G44680	2.04528
AT1G23740	2.04395
AT1G32220	2.04293
AT4G17240	2.04238
AT2G37380	2.04117
AT1G74670	2.04093
AT1G63360	2.03937
AT5G35170	2.03556
AT3G04550	2.03403
AT1G43560	2.03353
AT3G54090	2.03311
AT4G28080	2.03218
AT2G04030	2.03086
AT1G28600	2.02621
AT4G34190	2.02348
AT2G35500	2.01812
AT5G21482	2.01807
AT4G10060	2.0171
AT1G01030	2.01615
AT1G22400	2.01341
AT1G49975	2.01126
AT4G04450	2.00947
AT5G53490	2.00522
AT5G15430	2.00493
AT4G21870	2.00485
AT3G23400	1.99853
AT1G68780	1.98992
AT5G54580	1.98978
AT1G78630	1.98927
AT1G27140	1.98439
AT1G69200	1.98333
AT5G57220	1.98233
AT1G29090	1.98029
AT5G15310	1.98011
AT1G54385	1.97912
AT5G28290	1.97522
AT1G57770	1.97441
AT1G50732	1.97414
AT2G14880	1.9732
AT2G21280	1.97106
AT3G56010	1.97106
AT1G34000	1.9703
AT3G25050	1.96938
AT3G59270	1.96638
AT2G31170	1.96576
AT5G62840	1.96548
AT3G11630	1.96489
AT3G18850	1.9641
AT1G76680	1.9628
AT4G15620	1.96265
AT3G28510	1.96112
AT1G62030	1.95651
AT1G14970	1.95506
AT5G19580	1.95504
AT2G42510	1.9543
AT5G40160	1.95382
AT1G62130	1.95346
AT4G34740	1.95326
AT2G07680	1.95086
AT5G44400	1.94911
AT3G47860	1.94904
AT5G50740	1.94455
AT5G36950	1.9445
AT4G16155	1.94386
AT3G47070	1.94027
AT4G16700	1.94013
AT5G19220	1.93962
AT1G07160	1.93868
AT5G46580	1.93795
AT2G20890	1.93769
AT5G19730	1.93744
AT4G18570	1.93646
AT3G53460	1.93451
AT3G06730	1.9343
AT5G08720	1.93394
AT3G55400	1.93389
AT1G18090	1.93248
AT5G48830	1.93011
AT5G67260	1.9297
AT1G02710	1.92821
AT4G20430	1.9262
AT2G27420	1.92532
AT5G20620	1.92318
AT2G37920	1.92298
AT4G24700	1.92268
AT1G66940	1.91882
AT3G27160	1.91858
AT5G15850	1.91709
AT3G09580	1.91683
AT2G20260	1.91428
AT4G00390	1.91363
AT1G05690	1.91223
AT5G49910	1.91221
AT2G35390	1.91207
AT2G35410	1.91084
AT2G02980	1.9087
AT1G14030	1.90419
AT5G44870	1.90353
AT3G04850	1.90051
AT1G64500	1.89764
AT4G22560	1.89747
AT3G62110	1.89709
AT4G35250	1.8969
AT4G26370	1.8957
AT2G24160	1.89546
AT5G51100	1.89435
AT5G01590	1.89065
AT4G21990	1.88602
AT5G45780	1.88372
AT3G12930	1.88279
AT5G13140	1.88187
AT1G64510	1.88002
AT2G37240	1.87936
AT5G17670	1.87901
AT1G26380	1.87886
AT5G39520	1.87803
AT1G26540	1.87708
AT4G21770	1.87471
AT3G23700	1.87422
AT1G66130	1.87411
AT1G17420	1.86799
AT1G68120	1.86696
AT4G17560	1.86652
AT3G12345	1.86462
AT5G27560	1.86458
AT1G27285	1.86404
AT4G30620	1.86304
AT5G47800	1.86213
AT1G33600	1.86204
AT3G21750	1.86177
AT5G58260	1.86083
AT1G74470	1.8598
AT1G08540	1.85914
AT5G19700	1.85773
AT4G10300	1.85734
AT2G05160	1.85597
AT4G19590	1.85553
AT1G67470	1.85457
AT1G78370	1.85334
AT3G20200	1.84931
AT2G33435	1.8486
AT3G44890	1.84767
AT5G30510	1.84623
AT5G14910	1.8458
AT5G41650	1.84522
AT1G02350	1.84486
AT1G07490	1.84454
AT5G48485	1.84441
AT1G67700	1.84305
AT1G54500	1.84278
AT4G34360	1.84241
AT1G48350	1.84182
AT4G15300	1.84027
AT4G05330	1.83645
AT2G29260	1.83609
AT4G32580	1.8327
AT5G17660	1.83171
AT5G09320	1.82936
AT4G10000	1.82879
AT2G02020	1.82589
AT1G33770	1.82381
AT2G02740	1.82363
AT2G37900	1.82217
AT1G09750	1.82179
AT5G13510	1.82123
AT4G09040	1.8211
AT1G58320	1.81932
AT1G13710	1.8193
AT4G01883	1.81893
AT5G51540	1.813
AT4G17810	1.81262
AT4G38840	1.81213
AT5G06870	1.80847
AT2G44920	1.80839
AT1G10360	1.80761
AT5G48790	1.80753
AT4G14770	1.80733
AT1G18485	1.80457
AT1G26770	1.80175
AT1G01080	1.80145
AT4G31620	1.79798
AT4G19710	1.79679
AT3G29280	1.79605
AT3G17830	1.79419
AT2G21860	1.79335
AT3G47380	1.79198
AT3G25670	1.79145
AT2G33400	1.79126
AT1G71500	1.78981
AT2G24700	1.78979
AT5G42270	1.78901
AT1G22630	1.78849
AT5G06290	1.78566
AT3G63490	1.78535
AT5G41280	1.78444
AT1G20870	1.78224
AT2G43620	1.78222
AT3G12145	1.78207
AT3G59930	1.77822
AT3G51060	1.77814
AT1G65190	1.77681
AT5G41740	1.77222
AT4G01690	1.77144
AT5G14320	1.76993
AT2G36026	1.76987
AT1G73360	1.76628
AT1G32470	1.7646
AT3G52750	1.76417
AT2G32870	1.76334
AT4G18440	1.76296
AT3G53960	1.75889
AT1G11710	1.75763
AT3G05750	1.75685
AT5G64860	1.75389
AT1G76420	1.75388
AT3G50240	1.7536
AT1G03680	1.75356
AT5G39790	1.75329
AT2G26930	1.75255
AT4G24780	1.75216
AT4G37080	1.75201
AT3G53800	1.74881
AT5G21930	1.74871
AT3G15110	1.74834
AT1G79560	1.74732
AT3G08010	1.74646
AT1G16720	1.745
AT1G58150	1.74308
AT5G61370	1.74207
AT1G50900	1.74118
AT2G26900	1.73986
AT1G77590	1.73967
AT5G14050	1.73967
AT3G51600	1.73959
AT3G47480	1.7391
AT5G23120	1.73895
AT4G09900	1.73743
AT5G48470	1.73729
AT4G03250	1.73698
AT2G22140	1.73686
AT2G31840	1.73632
AT4G16410	1.73548
AT1G53800	1.73527
AT5G37000	1.73466
AT4G32980	1.73277
AT3G11170	1.73228
AT3G50870	1.73183
AT2G29760	1.73143
AT1G74970	1.73101
AT5G23010	1.73073
AT3G22150	1.7307
AT3G18390	1.73065
AT1G67830	1.72984
AT5G16715	1.72977
AT2G46420	1.72908
AT2G42690	1.72592
AT1G63610	1.72472
AT1G69740	1.72346
AT5G59500	1.72298
AT1G44575	1.72217
AT2G41940	1.72181
AT1G33040	1.72071
AT1G49380	1.72064
AT4G13690	1.72061
AT4G16140	1.72035
AT5G41290	1.71977
AT2G32500	1.71879
AT3G44960	1.71744
AT3G19180	1.71713
AT1G05190	1.71703
AT5G50130	1.7164
AT2G30390	1.71633
AT4G34135	1.71593
AT1G60230	1.7153
AT1G08520	1.71495
AT2G14660	1.71446
AT5G05730	1.71361
AT1G64170	1.7134
AT5G38510	1.71222
AT1G63850	1.71212
AT5G58330	1.71144
AT3G18130	1.70968
AT4G15560	1.70819
AT2G16430	1.70751
AT1G08390	1.7055
AT2G01290	1.70455
AT1G02820	1.70155
AT4G30950	1.69963
AT5G64940	1.69921
AT1G48520	1.69881
AT3G03630	1.69744
AT3G23940	1.69734
AT1G79510	1.69728
AT1G06960	1.69513
AT3G06840	1.69017
AT1G63860	1.68958
AT1G70090	1.68934
AT3G46480	1.68893
AT5G25840	1.68783
AT1G77090	1.68492
AT5G40060	1.68352
AT1G24400	1.68303
AT3G05190	1.67893
AT3G04650	1.67871
AT5G24960	1.67845
AT2G36990	1.674
AT4G09110	1.67397
AT5G47380	1.67333
AT2G44290	1.6713
AT1G12460	1.67097
AT3G19720	1.6704
AT3G20210	1.66992
AT4G10450	1.66992
AT4G21323	1.66897
AT2G37390	1.66888
AT3G52960	1.66816
AT4G15810	1.66692
AT3G27925	1.66368
AT4G38160	1.66215
AT3G52150	1.66139
AT3G10270	1.66132
AT3G52170	1.66107
AT5G11160	1.66041
AT1G24577	1.66025
AT4G31820	1.65829
AT5G49030	1.6572
AT5G19370	1.65714
AT1G02470	1.65693
AT2G34640	1.65554
AT5G17030	1.65521
AT5G49330	1.65401
AT5G45390	1.65343
AT1G64720	1.65333
AT5G50250	1.65143
AT1G72940	1.65112
AT5G52520	1.64961
AT1G58807	1.64874
AT2G28050	1.64591
AT1G63970	1.64513
AT3G62910	1.64494
AT3G18050	1.64387
AT5G59650	1.64341
AT1G74750	1.64312
AT1G33590	1.64269
AT1G59124	1.64168
AT5G12050	1.64156
AT3G51470	1.64105
AT1G68010	1.64092
AT3G63410	1.64079
AT4G04350	1.64073
AT4G39040	1.64067
AT3G17930	1.6406
AT2G26975	1.63926
AT4G32212	1.63926
AT3G17840	1.63914
AT3G02660	1.63838
AT5G59200	1.6383
AT3G09150	1.63814
AT2G36980	1.63787
AT2G21430	1.63585
AT5G51110	1.63583
AT5G58480	1.63545
AT1G23090	1.63456
AT2G28140	1.63332
AT5G08410	1.63322
AT1G14810	1.63245
AT2G26215	1.6305
AT3G56160	1.6305
AT2G37100	1.62975
AT2G35960	1.62791
AT1G15730	1.62782
AT4G12480	1.6272
AT1G27120	1.62631
AT2G01755	1.62377
AT4G03965	1.6232
AT3G59140	1.6218
AT5G39830	1.62016
AT3G52910	1.62011
AT2G42975	1.61966
AT4G29310	1.61892
AT1G44920	1.61882
AT4G32840	1.61853
AT1G77630	1.61664
AT4G00380	1.61572
AT5G04530	1.61558
AT1G01970	1.6154
AT1G11300	1.61433
AT5G03050	1.61096
AT4G16390	1.61085
AT5G08650	1.61012
AT4G28210	1.6101
AT5G44510	1.60956
AT1G56520	1.60847
AT1G16750	1.60817
AT5G46280	1.60732
AT5G64050	1.60715
AT1G19740	1.60706
AT4G21180	1.60396
AT2G02750	1.60279
AT2G05310	1.59932
AT3G47290	1.59706
AT3G55710	1.59577
AT1G70200	1.59517
AT3G27180	1.5951
AT4G39960	1.59475
AT1G04710	1.59452
AT3G12970	1.59391
AT2G30320	1.59316
AT3G04260	1.59297
AT5G07900	1.5916
AT4G13220	1.59156
AT1G02560	1.58972
AT5G65690	1.58965
AT3G03710	1.58756
AT2G02500	1.587
AT3G46100	1.58671
AT2G30170	1.58657
AT5G27300	1.58569
AT4G18460	1.58511
AT3G12170	1.58505
AT1G59990	1.58198
AT5G09650	1.58085
AT3G15180	1.57929
AT4G37550	1.57894
AT5G03940	1.57685
AT2G43910	1.57616
AT1G75350	1.57476
AT2G18450	1.57422
AT1G78476	1.57339
AT2G46495	1.57295
AT5G02710	1.57059
AT1G59218	1.56891
AT2G14080	1.5682
AT1G42960	1.56741
AT5G44590	1.56612
AT1G06460	1.56608
AT2G22230	1.56594
AT5G17870	1.5654
AT4G20130	1.56323
AT3G24320	1.56273
AT2G25100	1.56194
AT1G07320	1.56146
AT1G23000	1.55963
AT4G20960	1.55883
AT1G69530	1.55624
AT2G05914	1.55615
AT1G15570	1.55579
AT3G45050	1.55566
AT3G25920	1.55543
AT1G54890	1.55537
AT5G25490	1.55448
AT2G03530	1.55435
AT2G27990	1.55344
AT2G36792	1.55241
AT2G03420	1.55178
AT2G16500	1.54774
AT3G15840	1.54727
AT1G08550	1.54694
AT5G14450	1.54607
AT4G22730	1.54588
AT2G36230	1.54503
AT1G03600	1.54469
AT1G31650	1.54195
AT4G15690	1.54156
AT2G03260	1.54076
AT4G24140	1.54062
AT5G13170	1.54039
AT5G44650	1.53928
AT5G56490	1.53764
AT1G69700	1.53725
AT4G23540	1.53716
AT3G60540	1.53634
AT3G12780	1.5359
AT2G43360	1.53586
AT5G63570	1.53558
AT2G32480	1.53553
AT1G14840	1.53552
AT3G18090	1.53312
AT3G54920	1.5328
AT1G77760	1.5326
AT3G16290	1.53057
AT4G17540	1.52977
AT3G57430	1.52884
AT3G02000	1.52738
AT1G34210	1.52722
AT4G20760	1.52485
AT5G37360	1.52412
AT2G24710	1.52345
AT5G10690	1.52294
AT2G20875	1.52144
AT1G73570	1.51801
AT4G00750	1.51781
AT3G29230	1.51754
AT4G24670	1.51723
AT5G62220	1.51712
AT5G44635	1.5152
AT5G51820	1.51518
AT4G21065	1.51488
AT2G30950	1.51457
AT2G45190	1.5124
AT1G36390	1.51129
AT1G80480	1.5106
AT1G31230	1.50882
AT3G01510	1.50823
AT4G03150	1.50805
AT5G62790	1.50799
AT3G62530	1.50703
AT5G19210	1.50578
AT4G14660	1.50564
AT5G66090	1.50442
AT1G52100	1.50305
AT1G31190	1.50281
AT4G19170	1.50133
AT2G36390	1.49935
AT1G27460	1.4989
AT5G46960	1.49881
AT1G11350	1.49867
AT5G43745	1.49732
AT4G26555	1.49591
AT2G04842	1.49555
AT3G24560	1.49544
AT1G06190	1.49157
AT2G28950	1.48837
AT4G13500	1.48768
AT3G29030	1.48693
AT2G39140	1.48658
AT1G19715	1.48578
AT4G33680	1.48396
AT4G18490	1.4832
AT3G14390	1.48272
AT3G04240	1.48248
AT1G51100	1.48234
AT3G25660	1.48174
AT5G47840	1.48042
AT3G53130	1.47961
AT5G14760	1.47884
AT2G24280	1.47753
AT4G33540	1.47714
AT1G68400	1.47631
AT3G56570	1.47613
AT4G17300	1.47556
AT5G50280	1.47523
AT3G62470	1.47431
AT1G29410	1.47359
AT5G52010	1.47351
AT5G60600	1.47336
AT4G37110	1.47208
AT5G16960	1.4719
AT5G47190	1.47186
AT4G16940	1.47162
AT5G55710	1.47146
AT5G23740	1.47144
AT2G05620	1.47137
AT4G38650	1.47113
AT3G02490	1.47064
AT5G21060	1.47012
AT3G07670	1.46974
AT5G53500	1.46886
AT3G25890	1.46836
AT5G51560	1.46463
AT1G69420	1.4641
AT2G41890	1.46391
AT3G46900	1.46353
AT5G15780	1.46352
AT2G24020	1.46276
AT4G00310	1.46239
AT3G15550	1.46141
AT1G04640	1.46024
AT1G03475	1.45932
AT5G64770	1.45855
AT1G70070	1.45838
AT3G05330	1.4567
AT3G43540	1.45383
AT1G63980	1.45362
AT4G34570	1.45269
AT3G60620	1.45221
ATMG00830	1.45091
AT4G30825	1.45068
AT2G43445	1.45054
AT2G26840	1.45051
AT5G24120	1.44958
AT3G17470	1.44909
AT5G55510	1.44742
AT1G21600	1.44715
AT2G28930	1.44696
AT1G01060	1.44478
AT5G26000	1.4433
AT5G17580	1.44271
AT4G32260	1.44265
AT1G76520	1.4403
AT5G51010	1.43987
AT2G28000	1.43789
AT3G56910	1.43765
AT2G33330	1.43626
AT3G56090	1.43413
AT4G34160	1.43349
AT3G02850	1.43303
AT1G23360	1.432
AT4G09510	1.42962
AT3G13000	1.42916
AT2G38300	1.42882
AT1G55140	1.42855
AT3G03980	1.42819
AT3G13170	1.42798
AT2G29180	1.42761
AT5G10130	1.42684
AT1G58848	1.42607
AT1G04730	1.42496
AT1G06180	1.42431
AT3G07540	1.42235
AT3G58770	1.42232
AT1G49200	1.42002
AT1G11430	1.41951
AT4G30680	1.41826
AT5G44390	1.41693
AT1G05640	1.41664
AT3G60370	1.41646
AT1G05440	1.41551
AT5G40850	1.4148
AT3G50770	1.41413
AT4G11175	1.41336
AT5G07810	1.41275
AT3G04630	1.41163
AT3G11945	1.4114
AT2G25640	1.41127
AT1G75010	1.41035
AT1G74040	1.40973
AT2G21770	1.40921
AT1G24530	1.40901
AT3G62630	1.4082
AT3G05370	1.40679
AT5G43990	1.40679
AT2G28150	1.40631
AT4G14680	1.40594
AT5G10620	1.40533
AT5G17520	1.40388
AT5G07850	1.4033
AT5G28750	1.40279
AT3G21200	1.40174
AT3G49140	1.40136
AT5G08260	1.39947
AT4G20940	1.39855
AT1G52870	1.39754
AT1G08465	1.39735
AT2G42190	1.39509
AT1G48630	1.39439
AT5G39210	1.3943
AT2G33855	1.39342
AT3G28040	1.39157
AT5G46880	1.3914
AT3G21420	1.39065
AT1G63470	1.38988
AT1G22650	1.38978
AT4G30610	1.3894
AT1G68840	1.38873
AT1G35680	1.3883
AT5G35940	1.38787
AT4G29730	1.38703
AT4G22690	1.38633
AT3G18500	1.38582
AT5G05560	1.38504
AT2G26540	1.38496
AT1G07700	1.38466
AT3G29290	1.38413
AT3G55800	1.38179
AT2G24390	1.38161
AT3G61770	1.37983
AT1G67090	1.37885
AT1G72640	1.37808
AT4G28730	1.37751
AT2G23380	1.37718
AT1G48460	1.37714
AT1G72410	1.37673
AT4G14780	1.3759
AT1G23480	1.37572
AT5G14660	1.3741
AT2G34860	1.37378
AT3G55510	1.37344
AT1G70630	1.37051
AT3G52340	1.37046
AT1G75580	1.36937
AT1G52410	1.3692
AT1G21350	1.36881
AT4G27370	1.36878
AT1G05630	1.36754
AT5G49390	1.36707
AT2G40400	1.3667
AT4G27340	1.36632
AT1G79150	1.36621
AT3G53760	1.36463
AT3G53530	1.36394
AT4G18830	1.36374
AT3G57560	1.36319
AT3G16650	1.36224
AT3G20350	1.36117
AT4G26850	1.36035
AT1G13820	1.3597
AT4G24090	1.35964
AT4G16141	1.35963
AT3G18860	1.35906
AT2G21960	1.35868
AT2G04160	1.3584
AT3G53850	1.35833
AT5G49160	1.35707
AT5G48660	1.35666
AT3G02680	1.35582
AT5G16710	1.35564
AT2G38310	1.35496
AT3G03770	1.35483
AT5G40610	1.35458
AT2G43500	1.35438
AT3G09800	1.35292
AT3G58610	1.35196
AT1G03687	1.3511
AT3G20260	1.3506
AT2G38330	1.35042
AT4G31700	1.34984
AT2G37080	1.34905
AT5G08000	1.34892
AT5G36002	1.34816
AT3G08740	1.34798
AT2G46810	1.34645
AT1G31410	1.34642
AT3G21690	1.34622
AT5G59920	1.34475
AT5G43450	1.34455
AT1G04940	1.34435
AT3G20790	1.34179
AT5G14460	1.34152
AT3G51510	1.34072
AT5G20940	1.34026
AT1G26910	1.34007
AT1G80710	1.33972
AT5G06530	1.33934
AT3G46960	1.33919
AT3G51870	1.33856
AT4G25910	1.33786
AT3G24430	1.33768
AT2G19670	1.33728
AT1G06950	1.33634
AT1G10850	1.33541
AT1G01190	1.33308
AT3G48670	1.33206
AT1G01320	1.33204
AT1G18020	1.33021
AT1G19950	1.32927
AT1G14820	1.32899
AT2G37860	1.3283
AT1G23935	1.32775
AT5G51750	1.32752
AT1G05460	1.32744
AT5G09790	1.3269
AT5G61730	1.32687
AT5G23440	1.32666
AT2G22190	1.32479
AT1G80720	1.3223
AT3G63380	1.32225
AT2G28900	1.32155
AT3G04300	1.32106
AT3G23805	1.32088
AT3G58140	1.31904
AT1G18000	1.31773
AT5G12470	1.31659
AT1G52050	1.31647
AT5G10310	1.31642
AT1G11790	1.31605
AT3G61100	1.31578
AT2G31320	1.31573
AT2G15090	1.31354
AT3G06450	1.31155
AT5G58570	1.31119
AT3G28420	1.31094
AT4G23750	1.31052
AT3G54900	1.31026
AT4G01700	1.30884
AT4G24930	1.3088
AT5G15530	1.30876
AT5G38110	1.30848
AT1G23170	1.30731
AT4G38950	1.30695
AT1G70760	1.30623
AT5G45730	1.30492
AT2G16390	1.30486
AT2G16440	1.30438
AT4G14540	1.30412
AT1G20810	1.3029
AT2G46070	1.30254
AT2G37450	1.30208
AT4G00490	1.30158
AT4G28360	1.30136
AT1G65900	1.30017
AT2G31400	1.30012
AT4G10640	1.29984
AT2G01870	1.29969
AT5G07280	1.29936
AT3G55250	1.29899
AT3G04340	1.29807
AT2G15290	1.29637
AT2G26870	1.29537
AT5G42480	1.29434
AT5G66000	1.29423
AT2G27385	1.29415
AT2G24790	1.29374
AT3G52525	1.29174
AT2G21710	1.29151
AT1G66200	1.2888
AT2G38970	1.28847
AT1G12770	1.28813
AT5G60970	1.28809
AT3G25480	1.28652
AT2G28070	1.28497
AT1G52400	1.28476
AT1G18010	1.28436
AT4G24830	1.28434
AT3G18980	1.28393
AT4G02900	1.28274
AT2G19870	1.28209
AT5G45060	1.28207
AT5G19520	1.28127
AT1G66670	1.28038
AT1G67690	1.2797
AT1G76450	1.27943
AT5G22340	1.27821
AT3G53700	1.27794
AT1G80270	1.27703
AT2G30010	1.27697
AT3G46610	1.27686
AT3G25805	1.27679
AT1G01340	1.27652
AT2G05990	1.27582
AT1G05950	1.27437
AT2G19940	1.27398
AT5G22830	1.27284
AT3G54210	1.27282
AT5G40150	1.27262
AT5G36710	1.27202
AT5G36800	1.27202
AT4G18370	1.27093
AT3G48500	1.26989
AT1G57590	1.26955
AT5G55580	1.2687
AT2G33800	1.26711
AT4G37750	1.26649
AT5G56120	1.264
AT3G11670	1.26398
AT2G39690	1.263
AT3G17350	1.26254
AT5G14260	1.25957
AT1G56680	1.25744
AT5G63040	1.25729
AT5G22580	1.25712
AT2G34560	1.25707
AT3G07040	1.25701
AT5G50100	1.25665
AT1G17640	1.25563
AT4G38910	1.25515
AT3G14810	1.25506
AT4G12300	1.25418
AT2G07170	1.25351
AT4G33660	1.25315
AT1G29060	1.25302
AT1G76730	1.25246
AT3G10870	1.25224
AT1G17200	1.25153
AT1G63100	1.24894
AT5G53900	1.24869
AT5G48940	1.24782
AT3G54400	1.24639
AT4G01900	1.24616
AT4G18240	1.24579
AT2G19690	1.2452
AT2G16270	1.24475
AT4G33350	1.24467
AT1G05010	1.24429
AT1G70280	1.24428
AT5G64110	1.24421
AT4G02920	1.24376
AT2G07690	1.24363
AT5G13880	1.24339
AT4G15730	1.2433
AT4G25600	1.24178
AT4G18020	1.24094
AT1G21440	1.24055
AT1G15480	1.23963
AT2G29630	1.23851
AT1G75880	1.23844
AT3G53750	1.23735
AT3G22420	1.237
AT1G71720	1.23684
AT5G09760	1.23668
AT2G35370	1.23647
AT1G60630	1.23596
AT4G33520	1.23589
AT4G03926	1.23565
AT5G38290	1.23554
AT5G24314	1.23282
AT1G13030	1.23247
AT4G12432	1.23179
AT1G46264	1.23172
AT2G31270	1.23172
AT4G28180	1.23153
AT4G00020	1.23079
AT1G62110	1.23059
AT1G18170	1.22985
AT3G27740	1.22967
AT4G15430	1.2294
AT5G07590	1.2289
AT3G21300	1.22855
AT1G67040	1.22833
AT2G46870	1.22779
AT2G28305	1.22704
AT5G56670	1.22696
AT4G01995	1.22645
AT4G36810	1.2248
AT3G27640	1.22473
AT1G17180	1.22434
AT5G04320	1.22339
AT4G35130	1.22337
AT5G14210	1.22259
AT3G59080	1.22068
AT5G17880	1.22031
AT4G36850	1.22007
AT1G62290	1.2194
AT2G26550	1.2186
AT3G24660	1.21712
AT4G32590	1.21554
AT2G45470	1.21525
AT2G45440	1.21492
AT4G26760	1.2127
AT3G17609	1.21269
AT3G26490	1.21195
AT4G15700	1.21126
AT2G28600	1.21112
AT5G07090	1.21086
AT2G36010	1.2104
AT4G24280	1.21032
AT1G23750	1.2092
AT1G59840	1.20901
AT3G11090	1.20806
AT2G28160	1.20801
AT3G06140	1.20797
AT5G09995	1.20768
AT5G12920	1.20687
AT3G25690	1.20635
AT4G28220	1.2059
AT3G47490	1.20582
AT3G50470	1.20574
AT1G63680	1.20529
AT4G17740	1.20485
AT5G58960	1.2044
AT3G59040	1.20409
AT5G64290	1.20345
AT1G69550	1.20175
AT1G09820	1.20139
AT1G31860	1.20085
AT3G51150	1.20062
AT3G20230	1.19991
AT1G13630	1.19926
AT1G29240	1.19888
AT1G29170	1.1988
AT4G17970	1.19847
AT1G68260	1.1977
AT2G31750	1.19731
AT3G60900	1.19721
AT5G26820	1.19678
AT5G36670	1.19558
AT2G43900	1.1949
AT3G18680	1.19435
AT2G46340	1.19427
AT2G27810	1.19417
AT3G19170	1.19358
AT1G44050	1.19325
AT2G20020	1.19318
AT1G44900	1.19283
AT3G15130	1.19222
AT2G33250	1.19205
AT1G50270	1.19184
AT2G01420	1.19173
AT1G34430	1.19062
AT1G64450	1.19043
AT3G49950	1.18968
AT5G20720	1.18944
AT3G23070	1.18882
AT5G25370	1.18853
AT1G21810	1.18757
AT3G49170	1.18711
AT5G64840	1.18634
AT5G01240	1.18581
AT1G26180	1.18551
AT3G22790	1.18437
AT1G35340	1.18377
AT5G06670	1.1834
AT3G11250	1.18336
AT4G02820	1.18319
AT1G10640	1.18289
AT2G36620	1.18206
AT2G32060	1.18181
AT2G40030	1.18126
AT3G25860	1.17999
AT5G20740	1.17813
AT2G34090	1.17762
AT5G10100	1.17694
AT2G18940	1.17688
AT4G18130	1.17653
AT5G19540	1.1729
AT4G12620	1.17259
AT1G02380	1.17157
AT4G36880	1.17079
AT3G59580	1.17056
AT5G56780	1.17014
AT3G46330	1.17
AT4G39900	1.16979
AT3G60320	1.16874
AT3G04840	1.16813
AT1G21560	1.16757
AT5G10910	1.16591
AT4G12060	1.16561
AT5G46290	1.16528
AT5G11920	1.16438
AT1G66820	1.1643
AT5G46800	1.16386
AT1G31335	1.16373
AT2G23600	1.16362
AT3G02900	1.16319
AT5G43080	1.16311
AT1G50320	1.16204
AT1G80850	1.1618
AT1G30610	1.16179
AT5G48220	1.16091
AT2G44460	1.15991
AT1G11820	1.15968
AT1G12010	1.15967
AT2G27660	1.15915
AT2G40085	1.15888
AT3G22760	1.1582
AT2G37190	1.15808
AT3G01180	1.15669
AT3G56680	1.15644
AT5G54630	1.15565
AT1G75150	1.15495
AT4G25130	1.15399
AT4G13650	1.1529
AT3G05410	1.15285
AT3G06980	1.15256
AT4G29670	1.15162
AT2G03710	1.15099
AT4G30800	1.15015
AT5G01870	1.14861
AT1G55130	1.14828
AT1G12700	1.14724
AT1G59740	1.14684
AT3G49290	1.1455
AT5G60270	1.14464
AT2G30695	1.14457
AT3G06950	1.1444
AT3G55010	1.14421
AT1G33810	1.14412
AT3G19020	1.14364
AT1G08640	1.14358
AT1G42550	1.14264
AT1G51570	1.14239
AT4G34730	1.14094
AT5G55820	1.14042
AT1G79110	1.1402
AT1G64770	1.13988
AT3G54460	1.1394
AT5G36740	1.13927
AT3G23670	1.13864
AT3G46940	1.13836
AT5G13640	1.13797
AT3G13070	1.13542
AT5G52030	1.13534
AT2G30200	1.13526
AT3G43600	1.13518
AT1G30660	1.13312
AT5G19620	1.1328
AT2G04270	1.13223
AT4G25740	1.13182
AT1G13730	1.1306
AT2G25870	1.13005
AT3G57830	1.12945
AT3G63540	1.12879
AT2G39460	1.1279
AT2G31150	1.12777
AT1G78915	1.12775
AT1G50660	1.12744
AT3G44380	1.12741
AT2G13440	1.12714
AT5G67100	1.12639
AT1G22700	1.1253
AT1G69380	1.12509
AT1G67630	1.12507
AT2G02950	1.12411
AT5G44580	1.1239
AT3G48870	1.12307
AT3G55660	1.12296
AT2G19170	1.12276
AT5G36890	1.12262
AT1G27880	1.12221
AT5G19460	1.12147
AT4G21445	1.12124
AT3G59420	1.12103
AT3G57940	1.12101
AT2G18330	1.11951
AT3G01490	1.11822
AT5G02440	1.11812
AT5G16130	1.11785
AT1G29880	1.11776
AT3G25470	1.11762
AT3G19440	1.11755
AT2G43110	1.1174
AT3G14415	1.11734
AT1G32060	1.11726
AT3G15140	1.11693
AT1G07050	1.1162
AT2G39670	1.11568
AT5G22640	1.11243
AT3G13960	1.11183
AT5G10160	1.11176
AT2G43710	1.11135
AT5G21920	1.11101
AT3G49730	1.10982
AT5G13000	1.10961
AT4G18390	1.10894
AT1G72270	1.10893
AT2G13690	1.10858
AT4G30720	1.10799
AT5G13120	1.10774
AT1G75820	1.10717
AT2G47210	1.10681
AT4G26600	1.10665
AT1G43910	1.10658
AT3G49160	1.10622
AT3G49680	1.10601
AT4G00050	1.1059
AT1G09590	1.10565
AT2G23420	1.10532
AT2G15620	1.10384
AT5G57440	1.10343
AT3G13560	1.10342
AT1G63230	1.10268
AT5G09463	1.10249
AT3G42660	1.10207
AT2G21520	1.10157
AT1G63420	1.10125
AT1G43310	1.10109
AT5G01260	1.0983
AT1G77670	1.09812
AT4G39790	1.09787
AT1G13510	1.09748
AT5G52100	1.09714
AT3G18600	1.09609
AT5G62890	1.09561
AT2G38290	1.09414
AT5G63920	1.0922
AT5G64120	1.09174
AT2G43030	1.09064
AT2G25980	1.09047
AT1G71460	1.09005
AT3G57610	1.08989
AT4G28310	1.08914
AT5G06550	1.08869
AT4G02260	1.08856
AT1G53430	1.08809
AT1G42430	1.08693
AT1G60770	1.08691
AT5G55230	1.08686
AT4G22200	1.08667
AT1G12330	1.08557
AT2G05760	1.08505
AT3G06433	1.08472
AT2G23350	1.08407
AT1G50575	1.08398
AT3G07720	1.08364
AT1G16340	1.08349
AT1G49920	1.0804
AT5G01920	1.07686
AT1G33480	1.07649
AT4G37800	1.07548
AT3G55560	1.07515
AT1G02870	1.07507
AT5G17710	1.07482
AT3G61320	1.07464
AT1G26900	1.07394
AT1G54000	1.0737
AT1G09690	1.07314
AT4G14890	1.07284
AT5G02590	1.07277
AT3G32930	1.07271
AT1G03110	1.07205
AT2G27680	1.07135
AT2G25420	1.07076
AT3G05620	1.0704
AT3G56870	1.07038
AT1G66050	1.07019
AT2G37270	1.07002
AT3G45430	1.06951
AT1G12380	1.06828
AT2G06950	1.06712
AT1G31180	1.06552
AT4G25360	1.06548
AT4G29040	1.06498
AT2G16380	1.06483
AT2G48020	1.06428
AT1G18080	1.06344
AT4G37460	1.06297
AT2G22360	1.06251
AT1G69390	1.06195
AT3G25680	1.06153
AT5G43810	1.06098
AT4G12600	1.05944
AT3G53190	1.05916
AT1G78430	1.05872
AT4G38780	1.0587
AT5G55760	1.05848
AT4G37160	1.05844
AT1G48650	1.05822
AT5G63050	1.05769
AT1G07280	1.05666
AT3G59550	1.05623
AT2G43880	1.05587
AT3G53380	1.05471
AT5G38360	1.05449
AT3G51080	1.05424
AT2G36400	1.05308
AT1G06820	1.05306
AT4G29590	1.05275
AT4G35950	1.05183
AT4G33260	1.05157
AT1G52670	1.05133
AT2G21790	1.05106
AT1G70950	1.05058
AT5G16640	1.04995
AT3G23990	1.04973
AT2G47910	1.0489
AT2G02590	1.04876
AT3G12080	1.04763
AT1G10490	1.0476
AT5G07660	1.04735
AT3G16010	1.04646
AT3G07410	1.04602
AT1G11320	1.04578
AT5G06150	1.04542
AT3G30300	1.0452
AT2G27060	1.0451
AT2G23910	1.04457
AT5G61040	1.04423
AT5G39740	1.04411
AT5G63020	1.04361
AT5G09500	1.04311
AT1G55500	1.04309
AT3G06470	1.04184
AT2G32415	1.04086
AT5G49020	1.04049
AT4G24740	1.03966
AT3G18760	1.03751
AT1G09450	1.03583
AT4G20440	1.03536
AT1G19930	1.0353
AT1G25290	1.03473
AT2G27800	1.03469
AT5G46390	1.03328
AT1G71920	1.03291
AT5G57840	1.03271
AT4G22410	1.0322
AT4G11780	1.03163
AT5G15200	1.03111
AT4G25630	1.0311
AT1G11130	1.03008
AT4G21750	1.02992
AT4G02380	1.02966
AT1G22170	1.02935
AT5G04590	1.02912
AT1G02370	1.02903
AT3G23080	1.02671
AT1G65470	1.02646
AT3G49470	1.02609
AT3G19570	1.02481
AT4G09640	1.02472
AT2G02070	1.02469
AT4G26510	1.02437
AT3G26932	1.02368
AT4G11450	1.02358
AT5G56730	1.02319
AT1G02720	1.02258
AT2G04700	1.02241
AT2G31040	1.02226
AT1G20720	1.02224
AT5G03870	1.02208
AT2G29890	1.02193
AT1G56345	1.02103
AT2G17230	1.02057
AT3G44160	1.01935
AT5G57290	1.0192
AT1G62590	1.01684
AT1G17140	1.01641
AT4G39120	1.01617
AT2G33210	1.01525
AT1G66040	1.01483
AT3G25510	1.01429
AT5G38860	1.01334
AT1G05200	1.01301
AT5G16000	1.01289
AT3G51480	1.01213
AT3G43920	1.01127
AT3G58690	1.0111
AT5G51140	1.01106
AT5G53080	1.01086
AT4G13550	1.01062
AT5G57180	1.01018
AT2G22610	1.0098
AT5G45610	1.0095
AT3G18524	1.00907
AT2G47680	1.00886
AT2G44120	1.00882
AT5G64760	1.00864
AT3G06530	1.00819
AT1G69870	1.0077
AT5G58090	1.00741
AT4G13590	1.00732
AT4G12980	1.00709
AT4G29910	1.0065
AT5G39550	1.00566
AT2G42100	1.00553
AT2G23690	1.00448
AT1G05140	1.00365
AT3G09920	1.00297
AT4G24660	1.00269
AT5G64630	1.00011

## Sheet: PIF-induced (1840)
TAIR ID	log2(fold_change)
AT2G07795	-13.6314
AT4G02312	-10.983
AT5G04120	-9.25285
AT5G59310	-8.6165
AT4G10250	-7.22636
AT3G50825	-7.0261
AT1G76960	-6.35517
AT3G62990	-6.34617
AT4G10240	-6.32293
ATCG01280	-6.15197
AT5G39180	-6.11344
AT3G33004	-6.01077
AT2G07738	-5.93809
AT5G42600	-5.80785
AT3G05950	-5.74404
AT2G46970	-5.56022
AT3G33000	-5.48028
AT4G32500	-5.43177
AT1G65875	-5.36485
ATCG01270	-5.34374
AT1G70185	-5.28878
AT1G09530	-5.23612
AT1G20790	-5.2177
AT4G28520	-5.2152
AT3G24615	-5.18315
AT5G66400	-5.14343
AT1G02340	-5.10606
AT5G51210	-5.09908
AT1G53540	-4.93829
AT5G66700	-4.93156
AT4G37220	-4.90438
AT5G40800	-4.85257
AT3G22640	-4.75555
AT5G66815	-4.74077
AT5G28520	-4.73049
AT5G53902	-4.69864
AT3G49360	-4.69505
AT5G44120	-4.68419
AT5G39150	-4.67518
AT4G13790	-4.63938
AT3G17050	-4.63858
AT3G06900	-4.62356
AT1G70130	-4.57533
AT3G17110	-4.56504
AT2G25150	-4.5611
AT4G27140	-4.51523
AT5G51174	-4.46585
AT5G37990	-4.44656
AT5G03210	-4.44484
AT3G55485	-4.44052
AT2G41260	-4.43402
AT5G31909	-4.43251
AT1G16635	-4.40062
AT5G39650	-4.37716
AT1G17810	-4.37665
AT1G15405	-4.36644
AT1G70270	-4.35282
AT5G53870	-4.33241
AT1G67865	-4.28861
AT1G36675	-4.27849
AT5G48890	-4.24668
AT1G67270	-4.23419
AT2G25130	-4.23287
AT5G20710	-4.2279
AT4G14130	-4.1718
AT1G47610	-4.16665
AT4G31610	-4.16226
AT5G24780	-4.15502
AT3G50980	-4.13701
AT5G53660	-4.11452
AT1G08115	-4.07588
AT5G39120	-4.04488
AT5G46315	-4.03289
AT5G42580	-4.01235
AT4G22610	-4.00318
AT3G56705	-3.98843
AT2G41280	-3.98663
AT5G54165	-3.9499
AT4G11610	-3.93747
AT2G23240	-3.92946
AT4G13420	-3.92826
AT1G64110	-3.88824
AT2G47870	-3.88601
AT5G15960	-3.88191
AT5G35660	-3.87469
AT2G18050	-3.85127
AT3G05890	-3.84101
AT2G21910	-3.83315
AT5G27660	-3.82981
AT1G54870	-3.80011
AT3G56275	-3.78647
AT4G29930	-3.78597
AT1G44542	-3.77576
AT1G68250	-3.76959
AT3G20470	-3.76715
AT5G66590	-3.76697
AT2G01770	-3.75956
AT3G22840	-3.72731
AT3G28310	-3.64567
AT3G23635	-3.62782
AT5G60480	-3.61865
AT1G67265	-3.56276
AT5G27940	-3.55958
AT5G28510	-3.54328
AT5G65800	-3.5231
AT1G19510	-3.52069
AT5G23790	-3.51392
AT5G07010	-3.50633
AT2G31082	-3.49815
ATCG00960	-3.49695
ATCG01170	-3.49695
AT3G49780	-3.49249
AT4G25580	-3.47975
AT5G02580	-3.47888
AT1G53885	-3.47421
AT1G53903	-3.47286
AT5G54470	-3.46622
AT1G80160	-3.45889
AT3G32990	-3.45267
ATCG00970	-3.43936
ATCG01160	-3.43936
AT5G53710	-3.43934
AT1G64590	-3.4373
AT1G56650	-3.43108
AT2G34020	-3.42333
AT2G47270	-3.42297
AT2G05580	-3.41341
AT2G33380	-3.38802
AT5G65207	-3.37927
AT1G52690	-3.37361
AT1G02800	-3.37062
AT5G50175	-3.34871
AT2G42610	-3.33433
AT3G48370	-3.33166
AT5G55410	-3.33144
AT5G56795	-3.31049
AT3G18777	-3.29881
AT3G30210	-3.29803
AT2G47950	-3.29546
AT2G37440	-3.28686
AT4G09600	-3.28338
AT3G11180	-3.28278
AT3G05860	-3.27255
AT4G28850	-3.26847
AT4G26390	-3.25877
AT5G42930	-3.23464
AT2G37870	-3.21259
AT1G34510	-3.19933
AT5G64210	-3.195
AT3G48510	-3.19318
AT3G28857	-3.191
AT2G18969	-3.18912
AT3G33002	-3.18532
AT4G22460	-3.17871
AT2G18970	-3.16823
AT2G16005	-3.16212
AT4G08395	-3.15659
AT5G39240	-3.15409
AT5G02020	-3.15046
AT5G03545	-3.14503
AT4G28530	-3.14255
AT4G12550	-3.14016
AT1G52342	-3.13162
AT1G02205	-3.12435
AT2G47780	-3.11248
AT4G01985	-3.11199
AT5G39110	-3.10499
AT2G38790	-3.10302
AT5G50260	-3.10195
AT5G59320	-3.09723
AT2G36640	-3.08781
AT3G30580	-3.08734
AT2G23110	-3.08469
AT2G22750	-3.07746
AT5G07322	-3.07685
AT2G25160	-3.07366
AT2G02300	-3.07236
AT2G21820	-3.06207
AT4G16670	-3.04813
AT5G07560	-3.04219
AT5G41471	-3.03461
AT1G57570	-3.03315
AT4G25490	-3.01454
AT5G52300	-3.01225
AT5G33340	-3.01158
AT1G05135	-3.01113
AT2G46790	-3.00676
AT2G37130	-2.98819
AT4G08230	-2.97774
AT4G27310	-2.97113
AT1G77520	-2.96507
AT2G01580	-2.95896
AT5G66564	-2.94209
AT3G55940	-2.93924
AT5G18060	-2.93689
AT1G60450	-2.93299
AT2G01020	-2.92889
AT3G41979	-2.92889
AT5G42590	-2.92704
AT1G68750	-2.92526
AT2G01520	-2.92246
AT5G54740	-2.90739
AT1G55240	-2.90711
AT5G46900	-2.90216
AT5G53980	-2.89101
AT5G47980	-2.88428
AT5G01320	-2.86674
AT4G18280	-2.86636
AT4G37700	-2.85831
AT5G24770	-2.85451
AT3G28917	-2.85249
AT3G09922	-2.85176
AT2G41690	-2.85066
AT3G61900	-2.84835
AT1G72060	-2.84745
AT2G31980	-2.84719
AT2G41480	-2.84054
AT1G03170	-2.83808
AT3G54510	-2.83352
AT5G53250	-2.8236
AT4G39000	-2.82184
AT1G49700	-2.82075
AT2G43060	-2.82018
AT4G29110	-2.81981
AT5G63250	-2.81891
AT4G02360	-2.81889
AT5G47990	-2.80841
AT5G49130	-2.79768
AT5G48010	-2.78909
AT5G59220	-2.78837
AT5G25140	-2.77069
AT4G22490	-2.76938
AT5G45690	-2.76921
AT3G59060	-2.76718
AT5G66160	-2.76671
AT5G02260	-2.75415
AT1G69570	-2.74955
AT2G22510	-2.73856
AT1G65510	-2.73547
AT5G50750	-2.72548
AT4G12545	-2.71961
AT1G05340	-2.71868
AT3G17790	-2.71483
AT4G28085	-2.70906
AT2G34700	-2.70488
AT3G03230	-2.70449
AT4G35720	-2.69913
AT2G04800	-2.6989
AT1G78815	-2.6888
AT5G37550	-2.68878
AT5G22430	-2.68801
AT5G15265	-2.68706
AT3G51400	-2.68605
AT2G05510	-2.68472
AT1G10480	-2.67895
AT3G16770	-2.67544
AT2G22930	-2.67339
ATMG00220	-2.67057
AT1G03090	-2.66746
AT2G38530	-2.66606
AT5G15720	-2.65896
AT1G12670	-2.6537
AT1G22770	-2.64907
AT3G27025	-2.6486
AT3G61280	-2.64791
AT4G09530	-2.63769
AT1G28230	-2.63755
AT4G30460	-2.63426
AT5G14180	-2.62964
AT4G12520	-2.62876
AT4G31380	-2.62535
AT3G15540	-2.61256
AT5G18080	-2.60742
AT5G13870	-2.60215
AT1G20515	-2.60115
AT3G13435	-2.59996
AT1G27461	-2.59989
AT3G27884	-2.59043
AT3G05260	-2.58719
AT2G39855	-2.58485
AT3G05920	-2.58399
AT5G18010	-2.58323
AT2G41342	-2.58309
AT5G54080	-2.58263
AT2G32130	-2.57939
AT3G01570	-2.5698
AT5G10760	-2.55495
AT2G20080	-2.55057
AT1G44130	-2.54517
AT4G36010	-2.54473
AT1G31750	-2.54209
AT3G24310	-2.53181
AT4G23493	-2.52843
AT3G57540	-2.52697
AT1G79075	-2.52489
AT1G11185	-2.52334
AT5G51105	-2.52308
AT1G09950	-2.52235
AT1G22065	-2.52091
AT1G78290	-2.51406
AT5G40730	-2.50769
AT5G60660	-2.50303
AT3G13950	-2.5022
AT5G06980	-2.49991
AT2G07727	-2.48991
AT3G15500	-2.48751
AT1G67920	-2.48384
AT4G36430	-2.47203
AT1G52855	-2.47126
AT4G36900	-2.46965
AT1G76790	-2.46274
AT5G54940	-2.4577
AT4G13480	-2.45587
AT2G43535	-2.45256
AT4G14465	-2.44459
AT3G22240	-2.4445
AT5G36920	-2.444
AT2G31945	-2.44374
AT1G52830	-2.44335
AT2G47180	-2.43886
AT3G57645	-2.42985
AT5G05410	-2.42708
AT1G29490	-2.4266
AT5G43840	-2.42113
AT1G18835	-2.41785
AT5G01335	-2.41516
AT5G19875	-2.415
AT3G27250	-2.41385
AT1G34520	-2.41375
AT3G10290	-2.41164
AT2G07731	-2.41002
AT1G21945	-2.40697
AT3G29410	-2.40344
AT2G28490	-2.4028
AT1G28330	-2.4022
AT1G66020	-2.39765
AT2G01610	-2.395
AT1G15550	-2.39279
AT4G18510	-2.39128
AT3G52790	-2.38926
AT3G50330	-2.38786
AT3G48020	-2.38283
AT1G03790	-2.3826
AT5G18050	-2.37749
AT1G61255	-2.36969
AT2G36120	-2.36909
AT4G05590	-2.36551
AT5G56540	-2.36179
AT1G63245	-2.35899
AT2G21490	-2.35746
AT3G53840	-2.35565
AT5G42380	-2.35399
AT1G60989	-2.35288
AT2G05518	-2.35119
AT5G19110	-2.3486
AT4G27450	-2.34822
AT3G49760	-2.34796
AT2G17500	-2.34466
AT1G70885	-2.33769
AT5G56870	-2.33732
AT5G59170	-2.33726
AT5G35525	-2.33205
AT2G43670	-2.32931
AT3G15280	-2.32801
AT1G16515	-2.32157
AT3G42658	-2.31481
AT4G02290	-2.31369
AT1G03445	-2.31189
AT5G20670	-2.31074
AT2G34315	-2.3075
AT1G73330	-2.30589
AT1G06570	-2.30585
AT3G14380	-2.30348
AT4G28350	-2.30006
AT4G11020	-2.29564
AT5G51760	-2.29417
AT2G37750	-2.29304
AT2G28630	-2.27705
AT4G16680	-2.27568
AT3G53980	-2.27338
AT5G63650	-2.26703
AT2G14210	-2.26563
AT4G01335	-2.26185
AT4G13395	-2.26023
AT3G48940	-2.25614
AT3G44326	-2.25481
AT4G26320	-2.25135
AT4G23870	-2.24749
AT3G26170	-2.24687
AT5G37300	-2.24368
AT5G16360	-2.24041
AT4G22212	-2.24031
AT1G75390	-2.23605
AT5G14360	-2.23104
AT2G19660	-2.23035
AT5G38790	-2.22423
AT3G19580	-2.22395
AT1G10050	-2.22361
AT3G02810	-2.22274
AT5G47240	-2.22174
AT4G04972	-2.22056
AT2G14900	-2.21986
AT3G04360	-2.2193
AT5G63500	-2.21881
AT1G64480	-2.21824
AT1G53610	-2.21777
AT1G04560	-2.21684
AT2G05400	-2.21581
AT3G48240	-2.21032
AT2G17590	-2.21001
AT3G27030	-2.20179
AT4G12510	-2.20115
AT1G46768	-2.20088
AT1G48260	-2.19842
AT1G73965	-2.19675
AT5G23411	-2.19535
AT2G16586	-2.19003
AT2G40250	-2.18974
AT2G34500	-2.18659
AT2G35760	-2.18209
AT4G04745	-2.17837
AT1G25240	-2.17801
AT4G13235	-2.17782
AT1G45015	-2.17435
AT1G13130	-2.1741
AT1G76590	-2.17401
AT4G00210	-2.17052
AT1G52827	-2.17024
AT1G54970	-2.1687
AT2G35300	-2.16829
AT5G10695	-2.16698
AT4G25140	-2.16482
AT3G21380	-2.15789
AT5G39533	-2.15701
AT1G10140	-2.15582
AT5G35110	-2.15415
AT5G08240	-2.15296
AT1G69050	-2.15183
AT1G80180	-2.1506
AT2G25450	-2.14886
AT4G14250	-2.14731
AT2G16190	-2.14702
AT3G45070	-2.14207
AT5G45940	-2.14105
AT3G29639	-2.1402
AT5G09440	-2.13952
AT3G58190	-2.13695
AT1G77330	-2.13574
AT1G03700	-2.1356
AT5G02540	-2.1277
AT3G48460	-2.12599
AT1G17147	-2.12598
AT5G52310	-2.12578
AT4G38850	-2.12486
AT2G40170	-2.12251
AT2G17650	-2.11975
AT2G07688	-2.11845
AT2G04038	-2.11802
AT1G43160	-2.10889
AT1G67860	-2.10664
AT2G40000	-2.1048
AT1G80760	-2.1046
AT1G21360	-2.09998
AT5G44610	-2.09868
AT3G54830	-2.09643
AT2G31985	-2.09544
AT5G12940	-2.09437
ATMG01200	-2.09171
AT5G26150	-2.09148
AT2G03370	-2.09009
AT5G14740	-2.08847
AT1G64660	-2.08631
ATMG00030	-2.08586
AT4G30670	-2.08287
AT4G33970	-2.08259
AT1G04220	-2.08226
AT5G23220	-2.08208
AT5G07570	-2.08065
AT2G01530	-2.07975
AT3G43110	-2.07966
AT4G31877	-2.07951
AT5G40020	-2.07893
AT1G66800	-2.07763
AT2G47770	-2.07699
AT2G20520	-2.07216
AT3G06390	-2.07216
AT5G28145	-2.06794
AT4G38080	-2.06537
AT4G11050	-2.06106
AT5G05965	-2.06096
ATMG00510	-2.05963
AT1G68620	-2.05962
AT1G33813	-2.05886
AT4G30650	-2.0568
AT4G16780	-2.05632
AT1G62440	-2.05574
AT1G72490	-2.05472
AT1G11210	-2.05112
AT2G30360	-2.04865
AT5G57880	-2.0445
AT4G30270	-2.0387
AT4G27460	-2.03815
AT1G26945	-2.038
AT1G06080	-2.03392
AT3G61060	-2.03226
AT1G08430	-2.03062
AT3G48740	-2.02948
AT1G74458	-2.02159
AT4G16000	-2.02076
AT1G24600	-2.02064
AT4G35190	-2.01677
AT1G70850	-2.01627
AT3G46170	-2.01607
AT1G15840	-2.014
AT3G60490	-2.01276
AT2G16740	-2.01187
AT4G36110	-2.01167
AT3G03170	-2.01048
AT4G19370	-2.01018
AT3G50800	-2.00935
AT1G61160	-2.0093
AT2G23120	-2.00918
AT2G40205	-2.00691
AT2G28860	-2.00573
AT4G30290	-2.00469
AT2G43050	-2.00427
AT5G26146	-2.00066
AT1G56010	-2.0004
AT3G48260	-1.99981
AT1G71740	-1.99747
AT1G55990	-1.99701
AT3G10450	-1.99002
AT4G21850	-1.98956
AT1G04250	-1.9893
AT4G30830	-1.9893
AT2G16720	-1.98787
AT5G66260	-1.98669
AT2G32150	-1.98582
AT4G15610	-1.98502
AT2G27550	-1.9836
AT5G02420	-1.98245
AT1G76470	-1.98048
AT1G04330	-1.97759
AT2G07725	-1.97665
AT2G46670	-1.9766
AT4G22620	-1.97587
AT2G11810	-1.97436
AT3G60140	-1.97431
AT3G20760	-1.97254
AT3G55890	-1.97213
AT1G01470	-1.96934
AT2G25890	-1.96656
AT3G25820	-1.9629
AT2G43390	-1.96269
AT3G29575	-1.9594
AT3G58850	-1.9553
AT3G03240	-1.95343
AT1G28370	-1.9516
AT2G39705	-1.94773
AT1G30220	-1.94618
AT5G19100	-1.94346
AT1G47960	-1.94182
AT2G18210	-1.94074
AT3G25830	-1.94052
AT1G78390	-1.93924
AT4G18550	-1.93801
AT4G23400	-1.93675
AT4G34770	-1.93539
AT5G38940	-1.93492
AT1G62760	-1.92969
AT1G65310	-1.92966
AT2G35210	-1.92881
AT1G14930	-1.9265
AT1G66400	-1.92571
AT3G46700	-1.92264
AT3G49620	-1.92201
AT3G44755	-1.92047
AT2G07698	-1.91997
AT3G27027	-1.91988
AT1G65970	-1.91984
AT4G23670	-1.91824
AT4G11530	-1.91673
AT1G18100	-1.91633
AT3G48180	-1.91294
AT4G14010	-1.91256
AT5G38200	-1.91246
AT2G46390	-1.91061
AT4G33610	-1.91048
AT3G22570	-1.9104
AT3G26510	-1.90733
ATMG00580	-1.90642
AT5G22500	-1.90485
AT2G40370	-1.90393
ATMG01080	-1.90249
AT5G38030	-1.89944
AT3G27630	-1.89622
AT5G24140	-1.89618
AT5G09530	-1.89597
AT4G18425	-1.89529
AT2G39350	-1.89505
ATMG00513	-1.89385
AT5G06510	-1.89299
AT2G32690	-1.89197
AT5G20045	-1.89143
AT1G56660	-1.88756
AT1G19530	-1.88332
AT5G17460	-1.8774
AT4G32460	-1.87689
AT3G59440	-1.87651
AT5G02000	-1.87369
AT2G26370	-1.86743
AT1G07440	-1.86616
AT1G27670	-1.86373
AT3G01970	-1.86076
AT5G63350	-1.86
AT5G03550	-1.85991
AT4G35480	-1.85896
AT5G15022	-1.85736
AT2G38500	-1.85563
AT4G05631	-1.8526
AT2G39050	-1.85242
AT5G10946	-1.85111
AT4G32940	-1.85091
AT2G26390	-1.84514
AT5G66650	-1.84425
AT5G25450	-1.84345
AT1G67030	-1.84291
AT2G24220	-1.83874
AT3G45960	-1.83823
AT4G38060	-1.83811
AT2G48140	-1.83698
AT1G20190	-1.83684
AT1G07430	-1.83582
AT1G76240	-1.83404
AT2G39980	-1.83385
AT4G21830	-1.83305
AT2G19350	-1.83216
AT1G59730	-1.83107
AT4G07820	-1.83098
AT5G21950	-1.83037
AT1G13420	-1.82912
AT4G11190	-1.82873
AT3G23450	-1.82751
AT1G48130	-1.82695
AT2G22860	-1.82622
AT2G26355	-1.82453
AT4G16515	-1.82254
AT5G66080	-1.81951
AT2G46940	-1.81895
AT4G40080	-1.81723
ATMG00410	-1.81674
AT3G53040	-1.81673
AT3G17580	-1.81342
AT1G19830	-1.81175
AT1G60060	-1.81157
AT1G71692	-1.81056
ATMG01190	-1.80996
AT5G25110	-1.80729
AT4G35750	-1.80634
AT1G06923	-1.80587
AT5G46730	-1.80542
AT2G03200	-1.80379
AT1G48745	-1.80266
AT1G62510	-1.80212
AT3G24500	-1.7997
AT4G27160	-1.79818
AT2G14095	-1.79719
AT3G10815	-1.79687
AT2G29710	-1.796
AT5G58650	-1.79493
AT5G49730	-1.79344
AT5G02090	-1.79322
AT5G67390	-1.79316
AT4G39404	-1.79302
AT2G42560	-1.7922
AT5G23750	-1.79166
AT3G61890	-1.79147
AT5G60220	-1.78617
AT3G44510	-1.7836
AT1G29020	-1.78355
AT3G49960	-1.7833
AT4G08360	-1.78298
AT2G28110	-1.78104
AT1G44830	-1.77943
AT5G09978	-1.77882
AT5G43540	-1.77525
AT2G07835	-1.77503
AT4G11290	-1.7705
AT1G53700	-1.76805
AT1G32640	-1.76564
AT2G04660	-1.76325
AT4G25470	-1.76303
AT3G52070	-1.76259
AT3G60520	-1.76258
AT4G27745	-1.76135
AT5G05365	-1.7604
AT2G22470	-1.76014
AT3G25717	-1.75963
AT2G40470	-1.75932
AT1G32560	-1.75776
AT4G28110	-1.75758
AT5G22355	-1.75733
AT4G15765	-1.7573
AT3G29635	-1.75627
AT1G07985	-1.75617
AT4G30450	-1.75571
AT1G01600	-1.75541
AT4G24150	-1.75351
AT3G56891	-1.75182
AT2G19900	-1.75101
AT2G34655	-1.75089
AT3G14440	-1.7505
AT5G18030	-1.75025
AT3G14280	-1.7501
AT5G55970	-1.74877
AT1G10550	-1.74836
AT3G49580	-1.74832
AT4G00880	-1.74583
AT4G18610	-1.74264
AT5G25610	-1.74261
AT5G47530	-1.74225
ATMG00400	-1.74049
AT2G31930	-1.73947
AT5G10300	-1.73723
AT1G78780	-1.73701
AT4G37240	-1.73581
AT1G09740	-1.73456
AT1G68760	-1.73386
AT1G63840	-1.7334
AT4G28840	-1.73269
AT3G18280	-1.73202
AT1G07090	-1.73157
AT3G27940	-1.73151
AT1G53625	-1.73139
AT4G25260	-1.72787
AT5G10430	-1.72718
AT5G38700	-1.72618
AT3G05935	-1.72563
AT4G04223	-1.72453
AT1G34315	-1.72435
AT1G21400	-1.72394
AT1G70990	-1.72321
AT4G12410	-1.72233
AT3G05936	-1.71889
AT2G25460	-1.71819
AT5G04750	-1.71787
AT3G50400	-1.71703
AT4G14548	-1.71637
AT2G38400	-1.71373
ATMG00285	-1.70977
AT1G75750	-1.706
AT5G02230	-1.70558
AT4G23880	-1.70485
AT3G44290	-1.70434
AT2G17710	-1.70432
AT1G23052	-1.70361
AT1G17950	-1.70356
AT2G07000	-1.702
AT5G11570	-1.70171
AT2G07707	-1.701
ATMG00480	-1.701
AT2G37678	-1.70023
AT1G21770	-1.69947
ATMG00210	-1.69764
AT5G67020	-1.69671
AT1G24575	-1.69609
AT1G47720	-1.69306
AT1G51140	-1.69195
AT5G19860	-1.68991
AT3G15250	-1.6893
AT5G06370	-1.68834
AT3G61450	-1.68804
AT1G19394	-1.68422
AT5G65300	-1.68388
AT1G64380	-1.68333
AT2G47350	-1.68249
AT4G34000	-1.68237
AT5G63800	-1.6785
AT5G15230	-1.67755
AT5G57400	-1.6771
AT2G47670	-1.67591
AT4G33960	-1.67585
AT1G72800	-1.67567
AT2G37670	-1.67559
AT5G26731	-1.67534
AT3G27210	-1.67518
AT2G40110	-1.67218
AT4G38825	-1.66931
AT5G07030	-1.66786
AT5G13200	-1.66563
AT2G28400	-1.66387
AT1G77640	-1.66325
AT1G73010	-1.66242
AT2G15970	-1.66128
AT4G14580	-1.66054
AT4G05150	-1.66016
AT1G29500	-1.65985
AT5G44310	-1.65977
AT2G22122	-1.65909
AT1G61667	-1.65803
AT1G63370	-1.65768
AT3G24450	-1.65766
AT4G29260	-1.65756
AT1G73480	-1.65734
AT4G38400	-1.65701
AT3G17520	-1.65487
AT5G23810	-1.65436
AT1G56600	-1.65157
ATMG00060	-1.65094
AT5G25810	-1.65065
AT4G11360	-1.64956
AT5G06760	-1.64879
AT2G26695	-1.64877
AT4G14270	-1.64596
AT2G14247	-1.64296
AT5G05960	-1.642
AT3G25290	-1.64149
AT3G51890	-1.64143
AT2G22680	-1.64112
AT3G50260	-1.64095
AT5G37690	-1.64075
AT5G24080	-1.63965
AT4G33550	-1.63958
AT1G69600	-1.63879
AT5G45310	-1.63848
AT1G67148	-1.63844
AT2G18620	-1.63836
AT3G18773	-1.63748
ATMG00960	-1.63748
AT3G14370	-1.63662
AT5G38010	-1.63656
AT5G43620	-1.63515
AT1G03106	-1.63468
AT1G06980	-1.63097
AT4G34320	-1.62799
AT1G66460	-1.62754
AT3G03820	-1.62692
AT4G15920	-1.62684
AT4G20820	-1.62569
AT1G70420	-1.6251
AT4G18400	-1.62404
AT1G67365	-1.62328
AT5G40210	-1.62167
AT4G02075	-1.62158
AT4G15990	-1.62117
AT1G08670	-1.62021
AT5G24900	-1.62021
AT3G04010	-1.62007
AT5G51390	-1.6198
AT5G54230	-1.61894
AT3G13650	-1.61749
AT2G05540	-1.61727
AT5G39720	-1.61639
AT1G49032	-1.61622
AT1G76220	-1.61577
AT5G04770	-1.61559
AT5G18260	-1.61489
AT1G43790	-1.61478
AT1G36980	-1.61432
AT2G34490	-1.61382
AT1G70710	-1.61193
AT2G34350	-1.61138
AT5G44910	-1.61134
AT2G27370	-1.61117
AT3G22620	-1.60992
AT1G44160	-1.60973
AT3G11430	-1.60911
AT1G21920	-1.60791
AT1G51090	-1.6062
AT2G07741	-1.60614
AT4G35060	-1.60538
AT1G77885	-1.60442
AT2G10735	-1.60437
AT1G03850	-1.60418
AT2G21640	-1.59995
AT3G05880	-1.59988
AT5G37980	-1.59936
AT1G75900	-1.59885
AT3G29370	-1.59859
AT5G03670	-1.59727
AT3G47965	-1.59619
AT1G53560	-1.59569
AT2G36270	-1.5941
AT5G22470	-1.59382
AT1G53580	-1.59346
AT1G22160	-1.59303
AT4G36600	-1.59069
ATMG00280	-1.59006
AT4G05100	-1.58966
AT5G42200	-1.58952
AT4G33130	-1.58805
AT1G29050	-1.58733
AT5G24580	-1.58693
AT1G08830	-1.58639
AT1G06350	-1.5862
AT2G31585	-1.5862
AT1G76410	-1.58567
AT1G06040	-1.585
AT3G14560	-1.58381
AT1G02810	-1.58278
AT1G01640	-1.58264
AT1G13430	-1.58136
AT5G05110	-1.58127
AT1G49000	-1.5801
AT2G15830	-1.57961
AT1G55330	-1.57946
AT3G10985	-1.57884
AT5G18020	-1.578
AT5G11970	-1.57337
AT2G47600	-1.5717
AT5G06090	-1.57169
AT5G65660	-1.57131
AT4G25790	-1.57101
AT1G53887	-1.5701
AT2G44910	-1.56972
AT1G01770	-1.56845
AT2G17840	-1.5673
AT3G04530	-1.56595
AT3G59370	-1.56437
AT2G27930	-1.56262
AT1G64370	-1.56242
AT3G48690	-1.56145
AT1G49500	-1.56059
AT4G14430	-1.55815
AT2G31990	-1.55763
AT1G23120	-1.55617
AT3G05937	-1.55474
AT4G13660	-1.55383
AT5G38005	-1.55339
AT3G21710	-1.55092
AT5G05710	-1.54815
AT4G16690	-1.54606
AT5G14940	-1.54431
AT5G42500	-1.54017
AT4G25390	-1.53949
AT5G05390	-1.53911
AT2G22630	-1.53901
AT2G04240	-1.53232
AT5G25120	-1.5315
AT3G23240	-1.53149
AT1G29460	-1.53118
AT1G02335	-1.53111
AT5G23660	-1.531
AT2G07699	-1.52984
AT4G34881	-1.52783
AT1G53180	-1.5275
AT5G15290	-1.52696
AT5G03435	-1.52225
AT4G01410	-1.52159
AT2G38480	-1.52085
AT5G48800	-1.51898
AT1G75780	-1.51673
AT5G38100	-1.51666
AT1G33817	-1.51647
AT1G71910	-1.51578
AT3G26550	-1.51553
AT4G13390	-1.51238
AT5G18150	-1.51148
AT2G48130	-1.51097
AT1G77370	-1.51087
AT1G17030	-1.50968
AT1G15230	-1.50864
AT3G55880	-1.50785
AT5G36180	-1.50629
AT4G02005	-1.50591
AT1G68640	-1.50528
AT5G35935	-1.50444
AT2G37360	-1.50421
AT5G03240	-1.50385
AT4G17220	-1.50285
AT4G21215	-1.50207
AT5G37950	-1.50187
AT3G04720	-1.50094
AT5G49360	-1.50089
AT3G54940	-1.49871
AT4G36380	-1.49864
AT5G60460	-1.49767
AT5G61260	-1.49753
AT1G80240	-1.49595
AT1G10220	-1.49401
AT5G57530	-1.49358
AT5G65470	-1.49305
AT1G73750	-1.49279
AT4G16520	-1.49227
AT4G16442	-1.49225
AT3G23180	-1.49166
AT1G47395	-1.49128
AT1G01120	-1.49042
AT2G35810	-1.49027
AT5G40630	-1.48909
AT3G26450	-1.48872
AT5G22410	-1.48845
AT4G27657	-1.48834
AT4G15330	-1.48778
AT3G51410	-1.48727
AT5G03230	-1.48634
AT4G04460	-1.48597
AT1G05490	-1.48529
AT5G41700	-1.48164
AT2G04410	-1.48126
AT3G20460	-1.47975
AT5G23230	-1.47951
AT4G10310	-1.47901
AT3G14595	-1.47814
AT2G47530	-1.4781
AT3G53200	-1.47729
AT2G16970	-1.47689
AT5G57340	-1.47556
AT4G37050	-1.47543
AT5G26220	-1.47498
AT1G62370	-1.47353
AT5G51780	-1.47253
AT3G62680	-1.47228
AT5G12880	-1.47131
AT4G03420	-1.46968
AT3G14850	-1.46931
AT3G54200	-1.46836
AT3G29250	-1.46832
AT4G32780	-1.46747
AT1G73260	-1.46681
AT1G07300	-1.46651
AT4G29905	-1.46582
AT5G54145	-1.4648
AT5G04080	-1.4644
AT2G45660	-1.46248
AT1G06520	-1.4619
AT2G15030	-1.46186
AT3G29810	-1.46166
AT4G30370	-1.46042
AT4G17280	-1.45953
AT1G53470	-1.45913
AT5G57620	-1.45854
AT5G48412	-1.45843
AT5G51670	-1.45762
AT4G16620	-1.4574
AT3G51970	-1.45708
AT1G18290	-1.45662
AT3G04640	-1.45461
AT5G20700	-1.4541
AT3G21370	-1.45311
AT5G23950	-1.45274
AT2G07732	-1.45257
AT1G15100	-1.45163
AT4G25820	-1.45138
AT4G31370	-1.45084
AT2G40095	-1.45049
AT2G04500	-1.45039
AT3G29035	-1.44902
AT5G09520	-1.44812
AT3G09390	-1.44803
AT5G19890	-1.44627
AT4G25810	-1.44604
AT5G13580	-1.44595
AT2G33830	-1.44313
AT1G17530	-1.44187
AT2G35170	-1.4417
AT2G37740	-1.44136
AT1G17620	-1.44106
AT4G33040	-1.44047
AT3G10912	-1.44031
AT4G16190	-1.43999
AT1G23160	-1.43661
AT4G05070	-1.43547
ATMG01360	-1.43483
AT4G08290	-1.43474
AT3G18950	-1.43398
AT4G25420	-1.43387
AT5G04470	-1.43181
AT5G61340	-1.43179
AT1G34040	-1.43137
AT5G46080	-1.43097
AT4G01670	-1.43086
AT3G03830	-1.43076
AT5G42825	-1.43026
AT2G45210	-1.43015
AT5G42180	-1.43015
AT5G49015	-1.43004
AT4G09760	-1.42933
AT1G20450	-1.42896
AT3G05150	-1.42881
AT3G24100	-1.42725
AT5G63590	-1.42707
AT1G20700	-1.42577
AT5G42655	-1.42528
AT5G66580	-1.42442
ATMG00650	-1.42321
AT2G23540	-1.42272
AT5G15830	-1.42214
AT3G03460	-1.42205
AT5G18850	-1.42204
AT2G38800	-1.42185
AT3G50300	-1.4216
AT5G10530	-1.42104
AT4G12470	-1.42026
AT1G69310	-1.41984
AT2G07687	-1.41982
AT1G32270	-1.41846
AT2G06200	-1.41813
AT5G15180	-1.41744
AT4G16146	-1.41613
AT3G59710	-1.4152
ATMG01320	-1.41494
AT2G36100	-1.41487
AT3G13910	-1.4145
AT4G26060	-1.41447
ATMG00640	-1.41435
AT2G07734	-1.41387
AT2G21200	-1.4128
AT4G21020	-1.41125
AT5G63660	-1.40997
AT5G15600	-1.40945
AT2G27830	-1.40819
AT5G10800	-1.40748
AT3G62650	-1.40731
AT5G09480	-1.40725
AT1G69260	-1.40698
AT5G49280	-1.40692
AT1G30080	-1.4063
AT5G42850	-1.406
AT1G18330	-1.40477
AT3G52748	-1.40345
AT5G67620	-1.40187
AT3G50970	-1.40154
AT4G01140	-1.40102
AT1G47400	-1.39856
AT4G26080	-1.39785
AT5G02200	-1.39766
AT4G12330	-1.39715
AT5G58750	-1.39627
AT5G65140	-1.39573
AT4G33985	-1.39555
AT1G72690	-1.39255
AT4G21980	-1.3917
AT4G20390	-1.39165
AT3G32030	-1.38974
AT1G21410	-1.38959
AT1G56045	-1.38757
AT2G33580	-1.38679
AT2G28670	-1.38565
AT3G30180	-1.38525
AT2G18250	-1.38425
AT1G32700	-1.38411
AT1G31173	-1.38356
AT1G79330	-1.38291
AT2G36320	-1.38208
AT5G05950	-1.38205
AT1G74460	-1.38196
AT2G29995	-1.38077
AT4G20110	-1.38075
AT4G01610	-1.38068
AT4G35770	-1.38015
AT5G47450	-1.37928
AT1G65000	-1.37908
AT1G11175	-1.37823
AT1G14730	-1.37796
AT1G01200	-1.37744
AT1G13340	-1.37738
AT3G45730	-1.37672
AT1G58410	-1.37395
AT4G27470	-1.3731
AT1G45145	-1.37306
AT5G05290	-1.37287
AT3G13310	-1.37277
AT5G62480	-1.37206
ATMG00730	-1.37202
AT3G48520	-1.37197
AT2G22920	-1.37196
AT5G37790	-1.3719
AT1G04240	-1.37181
AT4G01680	-1.37119
AT3G01516	-1.3709
AT1G10460	-1.37021
AT1G29195	-1.36772
AT1G53830	-1.36766
AT3G60550	-1.36712
AT5G18270	-1.3668
AT3G63210	-1.36462
AT1G58030	-1.36259
AT5G24130	-1.36192
AT1G74660	-1.36139
AT5G06280	-1.36097
AT1G11120	-1.36072
AT1G27695	-1.35986
AT1G30750	-1.35984
AT4G40090	-1.35908
AT5G06330	-1.35882
AT1G22470	-1.35723
AT5G52120	-1.35409
AT3G51720	-1.35272
AT3G59068	-1.35271
AT4G13030	-1.35043
AT5G50760	-1.35022
AT1G21000	-1.34853
AT3G29780	-1.34779
AT3G47110	-1.34739
AT1G27020	-1.34702
AT1G58180	-1.34631
AT2G46600	-1.34527
AT5G57660	-1.34395
AT2G07677	-1.34265
AT4G33730	-1.34247
AT5G47950	-1.34245
AT1G69490	-1.342
AT5G01350	-1.34185
AT4G24480	-1.3411
AT4G17215	-1.33962
AT1G19180	-1.33912
AT3G24020	-1.33851
AT2G18690	-1.33792
AT4G37690	-1.3375
AT4G22810	-1.33725
AT5G17810	-1.33514
AT3G10730	-1.33464
AT2G44790	-1.33417
AT4G02090	-1.33412
AT5G61660	-1.33389
AT5G04970	-1.33324
AT4G09030	-1.33304
AT4G21340	-1.33247
AT1G20900	-1.33226
AT5G16550	-1.33086
AT4G40070	-1.33064
AT1G26800	-1.33059
AT1G16370	-1.3304
AT4G30280	-1.33039
AT5G65790	-1.33
AT2G31083	-1.32981
AT5G37500	-1.32885
AT4G15280	-1.32767
AT1G14890	-1.32703
AT2G29440	-1.3239
AT5G64570	-1.32373
AT3G30390	-1.32333
AT2G14878	-1.32259
AT5G54490	-1.32235
AT1G63530	-1.32189
AT3G47295	-1.32064
AT1G32920	-1.31951
AT2G39430	-1.31796
AT3G13438	-1.31739
AT5G14690	-1.31648
AT5G25020	-1.31556
AT1G77000	-1.31553
AT2G21187	-1.31529
AT2G20562	-1.31501
AT1G49832	-1.31452
AT4G15093	-1.3145
AT1G62262	-1.31381
ATMG00160	-1.31362
AT5G59780	-1.31308
AT5G44578	-1.31239
AT1G02860	-1.31235
AT1G48690	-1.31038
AT1G19020	-1.31034
AT1G73340	-1.31017
AT3G45095	-1.31013
AT5G04200	-1.30932
AT4G29690	-1.309
AT3G43270	-1.30831
AT1G11530	-1.307
AT3G12977	-1.30629
AT5G42690	-1.30464
AT3G28340	-1.30269
AT3G24420	-1.30246
AT1G72510	-1.30221
AT4G37790	-1.30172
AT3G29630	-1.30029
AT1G12420	-1.29951
AT4G09890	-1.29927
AT4G13615	-1.29874
AT4G25220	-1.29834
AT2G38760	-1.29704
AT2G30550	-1.29671
AT3G26580	-1.29595
AT3G18530	-1.29521
AT5G60680	-1.29515
AT1G33970	-1.29487
AT4G21440	-1.29461
AT5G02560	-1.29425
AT2G22880	-1.29348
AT1G28540	-1.2913
AT1G22190	-1.29101
AT3G51880	-1.29085
ATMG00290	-1.29057
AT4G13580	-1.29032
AT3G11410	-1.28918
AT4G32480	-1.28918
AT2G41312	-1.28897
AT1G25530	-1.28876
AT1G61890	-1.28857
AT5G15150	-1.28785
AT3G29140	-1.28782
AT3G60130	-1.2873
AT2G18140	-1.28724
AT2G39700	-1.28579
AT5G49520	-1.28548
AT1G15400	-1.28444
AT3G23490	-1.2838
AT1G03290	-1.28246
AT3G56620	-1.282
AT3G63350	-1.28184
AT5G48000	-1.28146
AT2G31540	-1.28039
AT4G18430	-1.27881
AT4G39675	-1.27873
AT3G23090	-1.27861
AT4G24026	-1.27683
AT3G59690	-1.2765
AT2G12490	-1.27606
AT5G53590	-1.27546
AT3G15115	-1.27543
AT3G16390	-1.27502
AT4G08160	-1.27501
AT1G32690	-1.27493
AT4G39030	-1.27444
AT2G32280	-1.27329
AT3G21550	-1.27311
AT5G42860	-1.27159
AT1G01725	-1.27144
AT2G31180	-1.27129
AT1G32100	-1.27096
AT1G28080	-1.2709
ATMG01170	-1.27079
ATMG00070	-1.27077
AT2G23620	-1.27006
AT2G46690	-1.27003
AT1G17190	-1.26904
AT4G27652	-1.26878
AT1G26730	-1.26799
AT2G31085	-1.26789
AT1G70890	-1.26652
AT1G31935	-1.26627
AT5G01550	-1.26611
AT5G44820	-1.26611
AT1G67105	-1.26598
AT5G42250	-1.26594
AT3G55230	-1.26587
AT4G38820	-1.26567
AT5G63905	-1.26556
AT2G18540	-1.26138
AT1G55940	-1.26101
AT4G31985	-1.25996
AT1G02900	-1.25743
AT5G17330	-1.25723
AT2G19760	-1.25654
AT2G24550	-1.25638
AT4G34180	-1.25614
AT5G25240	-1.2561
AT2G03720	-1.2531
AT5G23870	-1.25307
AT2G07708	-1.25298
AT5G43150	-1.25195
AT3G60280	-1.25162
AT1G02610	-1.25094
AT3G49820	-1.25077
AT4G16008	-1.25043
AT1G43650	-1.24969
AT1G11740	-1.24906
AT4G11280	-1.24893
AT5G07475	-1.24855
AT5G64260	-1.24829
AT5G46115	-1.24812
AT3G51500	-1.24775
AT2G22660	-1.24735
AT4G06676	-1.24681
AT3G32980	-1.24594
AT3G03840	-1.24561
AT3G08040	-1.24555
AT3G20830	-1.24512
AT1G35330	-1.24381
AT4G20260	-1.24329
AT3G02040	-1.24296
AT2G32300	-1.24205
AT2G19580	-1.24197
AT3G03000	-1.24073
AT2G17430	-1.2403
AT3G43430	-1.24025
AT5G01300	-1.2393
AT4G22820	-1.23916
AT3G24890	-1.23893
AT2G21180	-1.23892
AT5G18130	-1.23865
AT1G57560	-1.23849
AT3G13520	-1.23775
AT3G54770	-1.23743
ATMG00560	-1.23656
AT5G57000	-1.23605
AT2G16790	-1.23529
AT5G59720	-1.23514
AT1G68670	-1.23388
AT3G48185	-1.23373
AT2G27310	-1.23353
AT1G75810	-1.23345
AT5G64430	-1.23294
AT3G03310	-1.23108
AT5G04960	-1.23042
AT3G16800	-1.22982
AT1G72070	-1.22847
AT5G43850	-1.22829
AT3G15580	-1.22807
AT4G23030	-1.22782
AT4G40010	-1.22775
AT3G61260	-1.22746
AT3G47510	-1.22613
AT4G16563	-1.22608
AT3G11660	-1.22582
AT5G46060	-1.22579
AT2G19570	-1.22578
AT5G58500	-1.22502
ATMG00270	-1.2247
AT4G02970	-1.22396
AT5G42510	-1.22396
AT3G54000	-1.22294
AT4G17900	-1.22214
AT1G10682	-1.22026
AT2G35980	-1.21945
AT2G28650	-1.21931
AT1G08630	-1.21904
AT1G66500	-1.21897
AT5G62470	-1.2188
AT3G19660	-1.21869
AT2G33480	-1.21784
AT4G31450	-1.2173
AT1G18280	-1.21693
AT3G21510	-1.216
AT2G32510	-1.21582
AT1G08650	-1.21436
AT3G56020	-1.2142
AT1G59590	-1.21416
AT4G39090	-1.21409
AT5G46890	-1.21272
AT2G32090	-1.21199
AT5G11260	-1.21146
AT5G47740	-1.21036
AT5G13240	-1.20981
AT3G52060	-1.20889
AT1G24440	-1.20841
AT2G38465	-1.20649
AT2G01900	-1.20631
AT4G17340	-1.20614
AT3G54020	-1.20556
AT1G54050	-1.20553
AT5G10280	-1.20541
AT1G74080	-1.20456
AT4G25640	-1.20407
AT2G21140	-1.20406
AT5G41400	-1.20345
AT4G15530	-1.20268
AT3G07070	-1.20159
AT5G44350	-1.20146
AT4G36230	-1.20118
AT2G36307	-1.20094
AT3G56230	-1.20047
AT1G04490	-1.20038
AT1G62980	-1.19986
AT1G07150	-1.19913
AT4G23510	-1.19905
AT3G22830	-1.19899
AT2G03360	-1.19822
AT2G33385	-1.19763
AT3G03850	-1.19733
AT1G12805	-1.19717
AT4G03330	-1.19544
AT4G39720	-1.19456
AT5G19230	-1.19448
AT3G49110	-1.19425
AT5G58320	-1.19364
AT1G75440	-1.19275
AT3G14050	-1.1926
AT5G62490	-1.19224
AT2G02130	-1.19223
AT4G29190	-1.19215
AT4G13530	-1.19144
AT4G37010	-1.19129
AT1G54200	-1.19062
AT3G61630	-1.19036
AT5G57625	-1.19002
AT5G40960	-1.18998
AT5G57785	-1.18948
AT2G07671	-1.18877
AT3G22415	-1.18812
AT5G53990	-1.18751
AT1G31258	-1.18682
AT1G28260	-1.18678
AT4G35070	-1.1861
AT2G41475	-1.18608
AT4G31420	-1.18535
AT3G02515	-1.18442
AT5G48900	-1.18399
AT1G71950	-1.18381
AT2G47260	-1.18363
AT1G34418	-1.18359
AT1G05000	-1.18264
AT4G29140	-1.18128
AT1G78230	-1.18101
AT2G46330	-1.18071
AT4G35350	-1.18033
AT5G42785	-1.18011
AT2G41780	-1.1799
AT5G10180	-1.17939
AT5G18780	-1.17936
AT5G44670	-1.17903
AT3G61680	-1.17879
AT2G16630	-1.17843
AT5G48560	-1.17835
AT1G67328	-1.17705
AT3G49070	-1.17631
AT1G67360	-1.17439
AT1G53340	-1.17381
AT4G08300	-1.17327
AT5G03260	-1.17307
AT2G22570	-1.17291
AT2G16700	-1.1716
AT2G27010	-1.17132
AT4G28940	-1.17111
AT1G68825	-1.17103
AT2G20724	-1.1704
AT5G56980	-1.16999
AT4G03320	-1.16935
AT1G15800	-1.16917
AT1G31240	-1.16914
AT5G04760	-1.16792
AT3G15510	-1.16783
AT5G48175	-1.16713
AT4G35320	-1.16611
AT5G39860	-1.16585
AT3G11690	-1.16578
AT5G01800	-1.16543
AT1G67100	-1.16178
AT4G10100	-1.1617
AT1G27200	-1.1614
AT3G55720	-1.161
AT5G09290	-1.1609
AT4G38860	-1.15943
AT2G27080	-1.15848
AT1G61590	-1.15776
AT4G27410	-1.15718
AT1G79310	-1.15694
AT2G30930	-1.1568
AT3G58710	-1.15669
AT3G47340	-1.15664
AT2G34930	-1.15606
AT3G14590	-1.15552
AT2G23810	-1.1555
AT3G28930	-1.15417
AT5G66690	-1.1533
AT2G35380	-1.15226
AT5G57685	-1.14964
AT4G12450	-1.14809
AT3G52470	-1.14785
AT5G48850	-1.14745
AT3G57450	-1.14421
AT5G10120	-1.14414
AT1G54210	-1.14398
AT4G11310	-1.14384
AT5G49900	-1.14352
AT3G63470	-1.14309
AT3G10020	-1.14282
AT1G69790	-1.14264
AT5G67060	-1.14264
AT2G35940	-1.14098
AT1G76460	-1.14067
AT5G47560	-1.1404
AT3G16450	-1.13885
AT1G67195	-1.13745
AT1G63220	-1.13705
AT2G29660	-1.13664
AT1G62770	-1.13656
AT1G23040	-1.13562
AT4G14380	-1.1354
AT2G01300	-1.13535
AT4G17670	-1.13514
AT4G01360	-1.13446
AT4G22235	-1.13439
AT1G50560	-1.1335
AT3G55950	-1.13342
AT2G39010	-1.13329
AT4G16750	-1.13252
AT1G51360	-1.13239
AT1G18570	-1.13133
AT4G19860	-1.13129
AT1G56700	-1.1312
AT4G28230	-1.13082
AT2G07765	-1.13058
AT1G11960	-1.13053
AT5G05320	-1.12951
AT5G35190	-1.12891
AT4G39260	-1.12827
AT1G52000	-1.12747
AT1G60740	-1.12723
AT1G26650	-1.123
AT3G50120	-1.12281
AT5G22290	-1.12228
AT5G10930	-1.1197
AT5G25830	-1.11947
AT5G02502	-1.11843
AT1G29465	-1.11811
AT5G61430	-1.11786
AT1G80920	-1.11727
AT3G61160	-1.11673
AT1G05100	-1.11565
AT5G39850	-1.11553
AT5G67430	-1.11529
AT4G23885	-1.11478
AT3G50130	-1.11405
AT3G52480	-1.11313
AT3G22560	-1.11271
AT5G56090	-1.11261
AT4G30660	-1.11215
AT3G47210	-1.11178
AT2G30210	-1.11109
AT1G32170	-1.10973
AT4G29660	-1.10954
AT4G38932	-1.1087
AT5G02550	-1.10852
AT4G01350	-1.10782
AT3G52800	-1.10723
AT5G50720	-1.10628
AT5G50560	-1.10547
AT5G51580	-1.10434
AT2G15880	-1.10411
AT5G62020	-1.10379
AT1G70000	-1.10259
AT1G74650	-1.10256
AT4G18380	-1.10256
AT3G09910	-1.10037
AT3G11930	-1.0992
AT2G24300	-1.09871
AT3G06125	-1.09755
AT4G30170	-1.09743
AT4G26890	-1.09709
AT2G44130	-1.09619
AT4G29700	-1.09609
AT5G48110	-1.09584
AT5G25890	-1.09524
AT4G12880	-1.09482
AT1G14520	-1.09367
AT1G20440	-1.09338
AT5G39610	-1.09309
AT1G18470	-1.09224
AT1G23440	-1.09195
AT2G38250	-1.09161
AT3G21770	-1.09047
AT3G45010	-1.09012
AT1G62800	-1.08952
AT4G12040	-1.08947
AT5G51170	-1.08932
AT1G29450	-1.08868
AT3G27270	-1.08748
AT2G36220	-1.08723
AT4G06744	-1.08564
AT4G22680	-1.08425
AT2G39040	-1.08416
AT1G21910	-1.08386
AT5G57190	-1.08267
AT5G45970	-1.08264
AT1G17430	-1.08197
AT2G36080	-1.081
AT1G18880	-1.08071
AT5G60020	-1.07952
AT1G69080	-1.07837
AT1G28190	-1.07835
AT1G01490	-1.07827
AT2G29590	-1.07822
AT5G11090	-1.07754
AT5G66040	-1.0767
AT1G51170	-1.07647
AT1G58170	-1.07539
AT1G63720	-1.07529
AT2G24980	-1.07472
AT5G65925	-1.07359
AT5G02640	-1.07339
AT5G63970	-1.07333
AT3G51325	-1.07289
AT1G21680	-1.07288
AT2G29130	-1.07216
AT1G03410	-1.07205
AT4G34030	-1.0703
AT3G12580	-1.07026
AT1G28815	-1.07015
AT1G54120	-1.06887
AT1G19900	-1.06875
AT5G67190	-1.06874
AT1G71130	-1.06872
AT5G56150	-1.06842
AT1G25370	-1.06726
AT1G16240	-1.06592
AT1G45163	-1.06586
AT4G28890	-1.06567
AT5G54030	-1.0651
AT1G48670	-1.0641
AT4G22080	-1.06409
AT5G27420	-1.06351
AT2G22000	-1.06348
AT5G37740	-1.06336
AT1G56200	-1.06326
AT4G30060	-1.06255
AT3G50900	-1.06243
AT3G52460	-1.06089
AT4G19950	-1.06028
AT2G22620	-1.06022
AT1G66450	-1.05946
AT5G57480	-1.05855
AT3G24750	-1.05829
AT5G06200	-1.05812
AT1G47480	-1.05782
AT1G09932	-1.05612
AT5G01790	-1.05507
AT5G23530	-1.05502
AT1G09310	-1.05381
AT5G22310	-1.05363
AT2G07733	-1.05284
AT1G49130	-1.05262
AT5G11740	-1.05201
AT5G51160	-1.05128
AT1G72130	-1.05104
AT4G14640	-1.05074
AT3G05200	-1.05054
AT4G01950	-1.04995
AT1G62422	-1.04986
AT1G71380	-1.04907
AT3G44610	-1.04843
AT5G24980	-1.04841
AT1G31812	-1.0484
AT2G28720	-1.04745
AT5G42300	-1.04691
AT5G07470	-1.0455
AT3G01400	-1.04499
AT5G44210	-1.04484
AT1G13280	-1.04454
AT1G22370	-1.04443
AT1G76500	-1.04418
AT3G15770	-1.04327
AT1G64390	-1.04307
AT4G39070	-1.04305
AT1G80120	-1.04198
AT4G17160	-1.04125
AT1G69252	-1.04062
AT2G34140	-1.03985
AT4G14746	-1.03964
AT4G36610	-1.03912
AT4G17800	-1.03881
AT5G59845	-1.03875
AT3G17100	-1.03842
AT4G28270	-1.03821
AT5G57815	-1.0381
AT2G24260	-1.03792
AT3G07870	-1.03627
AT5G55960	-1.03561
AT3G20510	-1.03514
AT2G01540	-1.03451
AT2G21880	-1.03426
AT5G01640	-1.03398
AT2G31305	-1.03387
AT5G50915	-1.03324
AT3G08860	-1.03303
AT3G26220	-1.03302
AT1G46554	-1.0329
AT1G70500	-1.03183
AT1G42470	-1.03168
AT3G10113	-1.03155
AT1G62990	-1.03136
AT1G69325	-1.03111
AT2G41190	-1.03093
AT2G38820	-1.03011
AT1G08315	-1.02968
AT1G03200	-1.02738
AT4G04614	-1.02648
AT3G50840	-1.0264
AT4G01600	-1.02495
AT3G50830	-1.02412
AT4G22770	-1.02407
AT5G18490	-1.02374
AT3G22540	-1.02165
AT1G55610	-1.02152
AT4G02270	-1.02137
AT1G65820	-1.02076
AT2G01440	-1.02002
AT5G05250	-1.0195
AT3G22260	-1.01792
AT5G06570	-1.01773
AT3G25400	-1.01735
AT3G12500	-1.0173
AT1G76070	-1.01624
AT1G74410	-1.01601
AT3G62260	-1.01585
AT3G20250	-1.01584
AT1G26810	-1.01563
AT3G17420	-1.0155
AT4G24990	-1.01518
AT2G42040	-1.01505
AT1G80440	-1.01492
AT3G49330	-1.0148
AT4G01120	-1.01434
AT4G05050	-1.01434
AT5G58660	-1.01402
AT1G05710	-1.01228
AT5G47550	-1.01193
AT5G54980	-1.01131
AT4G11650	-1.01088
AT1G50630	-1.01058
AT5G40690	-1.01028
AT5G44460	-1.01006
AT2G45170	-1.00987
AT5G12200	-1.00828
AT1G74840	-1.00784
AT1G06200	-1.00753
AT5G45210	-1.00748
AT4G22666	-1.00686
AT1G17960	-1.00648
AT3G24460	-1.00633
AT3G15670	-1.00613
AT1G62710	-1.00566
AT1G23060	-1.00512
AT2G31090	-1.00496
AT5G11000	-1.00489
AT1G52080	-1.00486
AT3G28210	-1.00456
AT2G45820	-1.00443
AT4G34680	-1.00434
AT4G30470	-1.00358
AT5G13150	-1.0032
AT3G25730	-1.00191
AT1G05575	-1.0018
AT1G27620	-1.00109
AT1G57540	-1.00055
AT1G34110	-1.00007
AT1G65480	-1.79769e+308
AT1G72290	-1.79769e+308
AT1G21990	-1.79769e+308
AT1G36340	-1.79769e+308
AT1G54860	-1.79769e+308
AT1G68568	-1.79769e+308
AT3G15518	-1.79769e+308
AT3G21860	-1.79769e+308
AT3G33069	-1.79769e+308
AT5G48510	-1.79769e+308
AT5G35338	-1.79769e+308
AT5G37620	-1.79769e+308
AT5G40790	-1.79769e+308

## Sheet: BCY-ind, PIF-rep (60)
60 overlapping genes between "BCY-induced" and "PIF-repressed":
Locus Identifier	Gene Model Name	Gene Model Description	Gene Model Type	Primary Gene Symbol	All Gene Symbols
AT1G04660	AT1G04660.1	glycine-rich protein; FUNCTIONS IN: molecular_function unknown; INVOLVED IN: biological_process unknown; LOCATED IN: endomembrane system; EXPRESSED IN: 8 plant structures; EXPRESSED DURING: 4 anthesis, F mature embryo stage, petal differentiation and expansion stage, E expanded cotyledon stage, D bilateral stage; Has 360 Blast hits to 349 proteins in 15 species: Archae - 0; Bacteria - 0; Metazoa …	protein_coding
AT1G04800	AT1G04800.1	glycine-rich protein; FUNCTIONS IN: molecular_function unknown; INVOLVED IN: N-terminal protein myristoylation; LOCATED IN: endomembrane system; EXPRESSED IN: 17 plant structures; EXPRESSED DURING: 12 growth stages; Has 109132 Blast hits to 26905 proteins in 1855 species: Archae - 173; Bacteria - 37969; Metazoa - 32319; Fungi - 6881; Plants - 10265; Viruses - 1569; Other Eukaryotes - 19956 (sourc…	protein_coding
AT1G10640	AT1G10640.1	Pectin lyase-like superfamily protein; FUNCTIONS IN: polygalacturonase activity; INVOLVED IN: carbohydrate metabolic process; LOCATED IN: cellular_component unknown; EXPRESSED IN: 18 plant structures; EXPRESSED DURING: 11 growth stages; CONTAINS InterPro DOMAIN/s: Pectin lyase fold/virulence factor (InterPro:IPR011050), Parallel beta-helix repeat (InterPro:IPR006626), Glycoside hydrolase, family …	protein_coding
AT1G15820	AT1G15820.1	Lhcb6 protein (Lhcb6), light harvesting complex of photosystem II.	protein_coding	LIGHT HARVESTING COMPLEX PHOTOSYSTEM II SUBUNIT 6 (LHCB6)	LIGHT HARVESTING COMPLEX PHOTOSYSTEM II SUBUNIT 6 (LHCB6); (CP24)
AT1G21540	AT1G21540.1	AMP-dependent synthetase and ligase family protein; FUNCTIONS IN: catalytic activity; INVOLVED IN: metabolic process; EXPRESSED IN: 10 plant structures; EXPRESSED DURING: 4 anthesis, C globular stage, F mature embryo stage, petal differentiation and expansion stage, E expanded cotyledon stage; CONTAINS InterPro DOMAIN/s: EF-Hand 1, calcium-binding site (InterPro:IPR018247), AMP-binding, conserved…	protein_coding
AT1G23130	AT1G23130.1	Polyketide cyclase/dehydrase and lipid transport superfamily protein; FUNCTIONS IN: molecular_function unknown; INVOLVED IN: response to biotic stimulus, defense response; LOCATED IN: cellular_component unknown; EXPRESSED IN: 15 plant structures; EXPRESSED DURING: 10 growth stages; CONTAINS InterPro DOMAIN/s: Bet v I allergen (InterPro:IPR000916); BEST Arabidopsis thaliana protein match is: MLP-l…	protein_coding
AT1G24020	AT1G24020.1	MLP-like protein 423 (MLP423); INVOLVED IN: response to biotic stimulus, defense response; LOCATED IN: membrane; EXPRESSED IN: 23 plant structures; EXPRESSED DURING: 15 growth stages; CONTAINS InterPro DOMAIN/s: Bet v I allergen (InterPro:IPR000916); BEST Arabidopsis thaliana protein match is: MLP-like protein 28 (TAIR:AT1G70830.3); Has 1440 Blast hits to 1404 proteins in 125 species: Archae - 0;…	protein_coding	MLP-LIKE PROTEIN 423 (MLP423)	MLP-LIKE PROTEIN 423 (MLP423)
AT1G25440	AT1G25440.1	B-box type zinc finger protein with CCT domain; FUNCTIONS IN: sequence-specific DNA binding transcription factor activity, zinc ion binding; INVOLVED IN: regulation of transcription; LOCATED IN: membrane; EXPRESSED IN: leaf; CONTAINS InterPro DOMAIN/s: CCT domain (InterPro:IPR010402), Zinc finger, B-box (InterPro:IPR000315); BEST Arabidopsis thaliana protein match is: B-box type zinc finger prote…	protein_coding
AT1G29910	AT1G29910.1	member of Chlorophyll a/b-binding protein family	protein_coding	CHLOROPHYLL A/B BINDING PROTEIN 3 (CAB3)	CHLOROPHYLL A/B BINDING PROTEIN 3 (CAB3);CELLULOSE SYNTHASE LIKE B3 (CSLB3);LIGHT HARVESTING CHLOROPHYLL A/B BINDING PROTEIN 1.2 (LHCB1.2); (AB180)
AT1G29920	AT1G29920.1	Encodes lhcb1.1 a component of the LHCIIb light harvesting complex associated with photosystem II.	protein_coding	CHLOROPHYLL A/B-BINDING PROTEIN 2 (CAB2)	CHLOROPHYLL A/B-BINDING PROTEIN 2 (CAB2);LIGHT HARVESTING CHLOROPHYLL A/B-BINDING PROTEIN 1.1 (LHCB1.1); (AB165)
AT1G31580	AT1G31580.1	Encodes cell wall protein. ECS1 is not a Xcc750 resistance gene, but the genetic data indicate that ECS1 is linked to a locus influencing resistance to Xcc750.	protein_coding	(ECS1)	(ECS1); (CXC750)
AT1G32900	AT1G32900.1	UDP-Glycosyltransferase superfamily protein; FUNCTIONS IN: protein binding, transferase activity, transferring glycosyl groups; INVOLVED IN: biosynthetic process, glucan biosynthetic process; LOCATED IN: chloroplast; EXPRESSED IN: 21 plant structures; EXPRESSED DURING: 13 growth stages; CONTAINS InterPro DOMAIN/s: Glycogen/starch synthases, ADP-glucose type (InterPro:IPR011835), Starch synthase, …	protein_coding	GRANULE BOUND STARCH SYNTHASE 1 (GBSS1)	GRANULE BOUND STARCH SYNTHASE 1 (GBSS1)
AT1G52410	AT1G52410.2	Contains a novel calcium-binding repeat sequence. Binds TSK in vitro. Localizes to small cytoplasmic vesicles in interphase cells. In cells synchronized for cell division, TSA1 and TSK relocalize to ends of spindle microtubules that are ahead of separating chromatids during metaphase and anaphase of mitosis. May be involved in mitosis together with TSK. Expressed preferentially in the flower and …	protein_coding	TSK-ASSOCIATING PROTEIN 1 (TSA1)	TSK-ASSOCIATING PROTEIN 1 (TSA1)
AT1G63880	AT1G63880.1	Encodes a TIR-NBS-LRR class of disease resistance protein effective against Leptosphaeria maculans.	protein_coding
AT1G66970	AT1G66970.2	Encodes a member of the glycerophosphodiester phosphodiesterase like (GDPD-like) family.	protein_coding	SHV3-LIKE 2 (SVL2)	GLYCEROPHOSPHODIESTER PHOSPHODIESTERASE (GDPD) LIKE 1 (GDPDL1);SHV3-LIKE 2 (SVL2)
AT1G68520	AT1G68520.1	B-box type zinc finger protein with CCT domain; FUNCTIONS IN: sequence-specific DNA binding transcription factor activity, zinc ion binding; INVOLVED IN: regulation of transcription; LOCATED IN: intracellular; EXPRESSED IN: 21 plant structures; EXPRESSED DURING: 13 growth stages; CONTAINS InterPro DOMAIN/s: CCT domain (InterPro:IPR010402), Zinc finger, B-box (InterPro:IPR000315); BEST Arabidopsis…	protein_coding
AT1G68780	AT1G68780.1	RNI-like superfamily protein; INVOLVED IN: signal transduction; LOCATED IN: endomembrane system; EXPRESSED IN: 18 plant structures; EXPRESSED DURING: 12 growth stages; CONTAINS InterPro DOMAIN/s: Leucine-rich repeat (InterPro:IPR001611); BEST Arabidopsis thaliana protein match is: Leucine-rich repeat (LRR) family protein (TAIR:AT3G25670.1); Has 76880 Blast hits to 27020 proteins in 1013 species: …	protein_coding
AT1G69160	AT1G69160.1	unknown protein; BEST Arabidopsis thaliana protein match is: unknown protein (TAIR:AT3G13980.1); Has 173 Blast hits to 172 proteins in 54 species: Archae - 0; Bacteria - 0; Metazoa - 25; Fungi - 33; Plants - 84; Viruses - 2; Other Eukaryotes - 29 (source: NCBI BLink).	protein_coding
AT1G69870	AT1G69870.1	Encodes a low affinity nitrate transporter NRT1.7. Expressed in phloem. Responsible for source-to-sink remobilization of nitrate.	protein_coding	NITRATE TRANSPORTER 1.7 (NRT1.7)	NITRATE TRANSPORTER 1.7 (NRT1.7)
AT2G05070	AT2G05070.1	Encodes Lhcb2.2. Belongs to the Lhc super-gene family encodes the light-harvesting chlorophyll a/b-binding (LHC) proteins that constitute the antenna system of the photosynthetic apparatus.	protein_coding	PHOTOSYSTEM II LIGHT HARVESTING COMPLEX GENE 2.2 (LHCB2.2)	LIGHT-HARVESTING CHLOROPHYLL B-BINDING 2 (LHCB2);PHOTOSYSTEM II LIGHT HARVESTING COMPLEX GENE 2.2 (LHCB2.2)
AT2G05100	AT2G05100.1	Lhcb2.1 protein encoding a subunit of the light harvesting complex II. Member of a gene family with high degree of sequence similarity. Initially LHCB2.3 was considered as a separate gene but appears to be an allele of LHCB2.1.	protein_coding	PHOTOSYSTEM II LIGHT HARVESTING COMPLEX GENE 2.1 (LHCB2.1)	LIGHT-HARVESTING CHLOROPHYLL B-BINDING 2 (LHCB2);PHOTOSYSTEM II LIGHT HARVESTING COMPLEX GENE 2.1 (LHCB2.1)
AT2G16270	AT2G16270.1	unknown protein; FUNCTIONS IN: molecular_function unknown; INVOLVED IN: biological_process unknown; LOCATED IN: chloroplast; EXPRESSED IN: 16 plant structures; EXPRESSED DURING: 9 growth stages; BEST Arabidopsis thaliana protein match is: unknown protein (TAIR:AT1G16630.1); Has 1844 Blast hits to 1256 proteins in 271 species: Archae - 6; Bacteria - 283; Metazoa - 434; Fungi - 153; Plants - 91; Vi…	protein_coding
AT2G16430	AT2G16430.2	purple acid phosphatase 10 (PAP10); FUNCTIONS IN: protein serine/threonine phosphatase activity, acid phosphatase activity; INVOLVED IN: biological_process unknown; LOCATED IN: cell wall, plant-type cell wall; EXPRESSED IN: 25 plant structures; EXPRESSED DURING: 15 growth stages; CONTAINS InterPro DOMAIN/s: Purple acid phosphatase, N-terminal (InterPro:IPR015914), Metallophosphoesterase (InterPro…	protein_coding	PURPLE ACID PHOSPHATASE 10 (PAP10)	(ATPAP10);PURPLE ACID PHOSPHATASE 10 (PAP10)
AT2G28305	AT2G28305.1	LONELY GUY 1 (LOG1); CONTAINS InterPro DOMAIN/s: Conserved hypothetical protein CHP00730 (InterPro:IPR005269); BEST Arabidopsis thaliana protein match is: lysine decarboxylase family protein (TAIR:AT2G37210.1); Has 5303 Blast hits to 5301 proteins in 1556 species: Archae - 26; Bacteria - 3660; Metazoa - 10; Fungi - 132; Plants - 396; Viruses - 0; Other Eukaryotes - 1079 (source: NCBI BLink).	protein_coding	LONELY GUY 1 (LOG1)	(ATLOG1);LONELY GUY 1 (LOG1)
AT2G30520	AT2G30520.1	light inducible root phototropism 2 encoding a signal transducer of the phototropic response in Arabidopsis	protein_coding	ROOT PHOTOTROPISM 2 (RPT2)	ROOT PHOTOTROPISM 2 (RPT2)
AT3G02670	AT3G02670.1	Glycine-rich protein family; FUNCTIONS IN: molecular_function unknown; LOCATED IN: endomembrane system; EXPRESSED IN: embryo; EXPRESSED DURING: C globular stage; Has 51820 Blast hits to 16186 proteins in 847 species: Archae - 9; Bacteria - 3831; Metazoa - 39595; Fungi - 2015; Plants - 2474; Viruses - 707; Other Eukaryotes - 3189 (source: NCBI BLink).	protein_coding
AT3G05600	AT3G05600.1	alpha/beta-Hydrolases superfamily protein; FUNCTIONS IN: epoxide hydrolase activity, catalytic activity; EXPRESSED IN: 17 plant structures; EXPRESSED DURING: 13 growth stages; CONTAINS InterPro DOMAIN/s: Epoxide hydrolase-like (InterPro:IPR000639), Alpha/beta hydrolase fold-1 (InterPro:IPR000073); BEST Arabidopsis thaliana protein match is: alpha/beta-Hydrolases superfamily protein (TAIR:AT4G0234…	protein_coding
AT3G05730	AT3G05730.1	Encodes a defensin-like (DEFL) family protein.	protein_coding
AT3G14210	AT3G14210.1	A semidominant QTL which has an epistatic effect on the Epithiospecifier gene. Represses nitrile formation and favors isothiocyanate production during glucosinolate hydrolysis. The functional allele deters the insect herbivory T. ni.	protein_coding	EPITHIOSPECIFIER MODIFIER 1 (ESM1)	EPITHIOSPECIFIER MODIFIER 1 (ESM1)
AT3G18850	AT3G18850.1	lysophosphatidyl acyltransferase 5 (LPAT5); FUNCTIONS IN: acyltransferase activity; INVOLVED IN: metabolic process; EXPRESSED IN: 24 plant structures; EXPRESSED DURING: 13 growth stages; CONTAINS InterPro DOMAIN/s: Phospholipid/glycerol acyltransferase (InterPro:IPR002123); BEST Arabidopsis thaliana protein match is: lysophosphatidyl acyltransferase 4 (TAIR:AT1G75020.2); Has 1763 Blast hits to 17…	protein_coding	LYSOPHOSPHATIDYL ACYLTRANSFERASE 5 (LPAT5)	LYSOPHOSPHATIDYL ACYLTRANSFERASE 5 (LPAT5)
AT3G21950	AT3G21950.1	S-adenosyl-L-methionine-dependent methyltransferases superfamily protein; FUNCTIONS IN: methyltransferase activity; INVOLVED IN: response to cadmium ion; LOCATED IN: cellular_component unknown; EXPRESSED IN: 13 plant structures; EXPRESSED DURING: 11 growth stages; CONTAINS InterPro DOMAIN/s: SAM dependent carboxyl methyltransferase (InterPro:IPR005299); BEST Arabidopsis thaliana protein match is:…	protein_coding
AT3G27690	AT3G27690.1	Encodes Lhcb2.4. Belongs to the Lhc super-gene family encodes the light-harvesting chlorophyll a/b-binding (LHC) proteins that constitute the antenna system of the photosynthetic apparatus.	protein_coding	PHOTOSYSTEM II LIGHT HARVESTING COMPLEX GENE 2.3 (LHCB2.3)	(LHCB2.4);LIGHT-HARVESTING CHLOROPHYLL B-BINDING 2 (LHCB2);PHOTOSYSTEM II LIGHT HARVESTING COMPLEX GENE 2.3 (LHCB2.3)
AT3G29320	AT3G29320.1	Encodes a plastidic alpha-glucan phosphorylase. In vitro, the enzyme has a preference for maltooligosaccharides, such as maltoheptaose.	protein_coding	ALPHA-GLUCAN PHOSPHORYLASE 1 (PHS1)	ALPHA-GLUCAN PHOSPHORYLASE 1 (PHS1)
AT3G46780	AT3G46780.1	plastid transcriptionally active 16 (PTAC16); FUNCTIONS IN: binding, catalytic activity; INVOLVED IN: metabolic process; LOCATED IN: in 6 components; EXPRESSED IN: 21 plant structures; EXPRESSED DURING: 14 growth stages; CONTAINS InterPro DOMAIN/s: NAD(P)-binding domain (InterPro:IPR016040), NmrA-like (InterPro:IPR008030); BEST Arabidopsis thaliana protein match is: NAD(P)-binding Rossmann-fold s…	protein_coding	PLASTID TRANSCRIPTIONALLY ACTIVE 16 (PTAC16)	PLASTID TRANSCRIPTIONALLY ACTIVE 16 (PTAC16)
AT3G47470	AT3G47470.1	Encodes a chlorophyll a/b-binding protein that is more similar to the PSI Cab proteins than the PSII cab proteins. The predicted protein is about 20 amino acids shorter than most known Cab proteins.	protein_coding	LIGHT-HARVESTING CHLOROPHYLL-PROTEIN COMPLEX I SUBUNIT A4 (LHCA4)	LIGHT-HARVESTING CHLOROPHYLL-PROTEIN COMPLEX I SUBUNIT A4 (LHCA4); (CAB4)
AT3G48720	AT3G48720.1	Encodes a hydroxycinnamoyl-CoA: v-hydroxy fatty acid transferase involved in cutin synthesis. Mutants are almost devoid of ferulic acid.	protein_coding	DEFICIENT IN CUTIN FERULATE (DCF)	DEFICIENT IN CUTIN FERULATE (DCF)
AT3G52340	AT3G52340.1	sucrose-phosphatase (SPP2)	protein_coding	SUCROSE-6F-PHOSPHATE PHOSPHOHYDROLASE 2 (SPP2)	SUCROSE-PHOSPHATASE 2 (ATSPP2);SUCROSE-6F-PHOSPHATE PHOSPHOHYDROLASE 2 (SPP2)
AT3G54890	AT3G54890.1	Encodes a component of the light harvesting complex associated with photosystem I.	protein_coding	PHOTOSYSTEM I LIGHT HARVESTING COMPLEX GENE 1 (LHCA1)	PHOTOSYSTEM I LIGHT HARVESTING COMPLEX GENE 1 (LHCA1)
AT4G00050	AT4G00050.1	unfertilized embryo sac 10 (UNE10); FUNCTIONS IN: DNA binding, sequence-specific DNA binding transcription factor activity; INVOLVED IN: double fertilization forming a zygote and endosperm, regulation of transcription; LOCATED IN: nucleus; EXPRESSED IN: 20 plant structures; EXPRESSED DURING: 13 growth stages; CONTAINS InterPro DOMAIN/s: Helix-loop-helix DNA-binding domain (InterPro:IPR001092), He…	protein_coding	UNFERTILIZED EMBRYO SAC 10 (UNE10)	UNFERTILIZED EMBRYO SAC 10 (UNE10)
AT4G00480	AT4G00480.2	MYC-related protein with a basic helix-loop-helix motif at the C-terminus and a region similar to the maize B/R family at the N-terminus	protein_coding	(ATMYC1)	(myc1); (ATMYC1)
AT4G00950	AT4G00950.1	maternal effect embryo arrest 47 (MEE47); CONTAINS InterPro DOMAIN/s: Protein of unknown function DUF688 (InterPro:IPR007789); Has 1807 Blast hits to 1807 proteins in 277 species: Archae - 0; Bacteria - 0; Metazoa - 736; Fungi - 347; Plants - 385; Viruses - 0; Other Eukaryotes - 339 (source: NCBI BLink).	protein_coding	MATERNAL EFFECT EMBRYO ARREST 47 (MEE47)	MATERNAL EFFECT EMBRYO ARREST 47 (MEE47)
AT4G03210	AT4G03210.1	encodes a member of xyloglucan endotransglucosylase/hydrolases (XTHs) that catalyze the cleavage and molecular grafting of xyloglucan chains function in loosening and rearrangement of the cell wall. Gene is expressed in shoot apex region, flower buds, flower stalks and internodes bearing flowers.	protein_coding	XYLOGLUCAN ENDOTRANSGLUCOSYLASE/HYDROLASE 9 (XTH9)	XYLOGLUCAN ENDOTRANSGLUCOSYLASE/HYDROLASE 9 (XTH9)
AT4G05180	AT4G05180.1	Encodes the PsbQ subunit of the oxygen evolving complex of photosystem II.	protein_coding	PHOTOSYSTEM II SUBUNIT Q-2 (PSBQ-2)	(PSII-Q);PHOTOSYSTEM II SUBUNIT Q-2 (PSBQ-2);PHOTOSYSTEM II SUBUNIT Q (PSBQ)
AT4G10340	AT4G10340.1	photosystem II encoding the light-harvesting chlorophyll a/b binding protein CP26 of the antenna system of the photosynthetic apparatus	protein_coding	LIGHT HARVESTING COMPLEX OF PHOTOSYSTEM II 5 (LHCB5)	LIGHT HARVESTING COMPLEX OF PHOTOSYSTEM II 5 (LHCB5);CHLOROPHYLL PROTEIN 26 (CP26)
AT4G22690	AT4G22690.1	member of CYP706A	protein_coding	CYTOCHROME P450, FAMILY 706, SUBFAMILY A, POLYPEPTIDE 1 (CYP706A1)	CYTOCHROME P450, FAMILY 706, SUBFAMILY A, POLYPEPTIDE 1 (CYP706A1)
AT4G27300	AT4G27300.1	S-locus lectin protein kinase family protein; FUNCTIONS IN: in 6 functions; INVOLVED IN: protein amino acid phosphorylation, recognition of pollen; LOCATED IN: endomembrane system; EXPRESSED IN: 21 plant structures; EXPRESSED DURING: 11 growth stages; CONTAINS InterPro DOMAIN/s: Curculin-like (mannose-binding) lectin (InterPro:IPR001480), PAN-2 domain (InterPro:IPR013227), Apple-like (InterPro:IP…	protein_coding
AT4G28780	AT4G28780.1	GDSL-like Lipase/Acylhydrolase superfamily protein; FUNCTIONS IN: hydrolase activity, acting on ester bonds, carboxylesterase activity; INVOLVED IN: lipid metabolic process; LOCATED IN: endomembrane system; EXPRESSED IN: 17 plant structures; EXPRESSED DURING: 13 growth stages; CONTAINS InterPro DOMAIN/s: Lipase, GDSL (InterPro:IPR001087); BEST Arabidopsis thaliana protein match is: Li-tolerant li…	protein_coding
AT4G36850	AT4G36850.1	PQ-loop repeat family protein / transmembrane family protein; CONTAINS InterPro DOMAIN/s: Cystinosin/ERS1p repeat (InterPro:IPR006603); BEST Arabidopsis thaliana protein match is: PQ-loop repeat family protein / transmembrane family protein (TAIR:AT2G41050.1); Has 883 Blast hits to 635 proteins in 156 species: Archae - 0; Bacteria - 0; Metazoa - 204; Fungi - 499; Plants - 92; Viruses - 0; Other E…	protein_coding
AT4G37550	AT4G37550.1	Acetamidase/Formamidase family protein; FUNCTIONS IN: formamidase activity, hydrolase activity, acting on carbon-nitrogen (but not peptide) bonds, in linear amides; INVOLVED IN: metabolic process; LOCATED IN: vacuole; EXPRESSED IN: 23 plant structures; EXPRESSED DURING: 13 growth stages; CONTAINS InterPro DOMAIN/s: Acetamidase/Formamidase (InterPro:IPR004304); BEST Arabidopsis thaliana protein ma…	protein_coding
AT4G39480	AT4G39480.1	member of CYP96A	protein_coding	CYTOCHROME P450, FAMILY 96, SUBFAMILY A, POLYPEPTIDE 9 (CYP96A9)	CYTOCHROME P450, FAMILY 96, SUBFAMILY A, POLYPEPTIDE 9 (CYP96A9)
AT5G11060	AT5G11060.1	A member of Class II KN1-like homeodomain transcription factors (together with KNAT3 and KNAT5), with greatest homology to the maize knox1 homeobox protein. Expression regulated by light. Detected in all tissues examined, but most prominent in leaves and young siliques. Transient expression of GFP translational fusion protein suggests bipartite localization in nucleus and cytoplasm. KNAT4 promote…	protein_coding	KNOTTED1-LIKE HOMEOBOX GENE 4 (KNAT4)	KNOTTED1-LIKE HOMEOBOX GENE 4 (KNAT4)
AT5G15310	AT5G15310.1	Member of the R2R3 factor gene family.	protein_coding	MYB DOMAIN PROTEIN 16 (MYB16)	MYB DOMAIN PROTEIN 16 (ATMYB16); (ATMIXTA);MYB DOMAIN PROTEIN 16 (MYB16)
AT5G22580	AT5G22580.1	Stress responsive A/B Barrel Domain; FUNCTIONS IN: molecular_function unknown; INVOLVED IN: biological_process unknown; LOCATED IN: chloroplast; EXPRESSED IN: 22 plant structures; EXPRESSED DURING: 13 growth stages; CONTAINS InterPro DOMAIN/s: Stress responsive alpha-beta barrel (InterPro:IPR013097), Dimeric alpha-beta barrel (InterPro:IPR011008); BEST Arabidopsis thaliana protein match is: heat …	protein_coding
AT5G26000	AT5G26000.1	member of Glycoside Hydrolase Family 1. encodes one of two known functional myrosinase enzymes in Arabidopsis. The enzyme catalyzes the hydrolysis of glucosinolates into compounds that are toxic to various microbes and herbivores.	protein_coding	THIOGLUCOSIDE GLUCOHYDROLASE 1 (TGG1)	THIOGLUCOSIDE GLUCOHYDROLASE 1 (TGG1); (AtTGG1);BETA GLUCOSIDASE 38 (BGLU38)
AT5G44680	AT5G44680.1	DNA glycosylase superfamily protein; FUNCTIONS IN: DNA-3-methyladenine glycosylase I activity, catalytic activity; INVOLVED IN: DNA repair, base-excision repair; EXPRESSED IN: 21 plant structures; EXPRESSED DURING: 13 growth stages; CONTAINS InterPro DOMAIN/s: DNA glycosylase (InterPro:IPR011257), Methyladenine glycosylase (InterPro:IPR005019); BEST Arabidopsis thaliana protein match is: DNA glyc…	protein_coding
AT5G47500	AT5G47500.1	predicted to encode a pectin methylesterase	protein_coding	PECTIN METHYLESTERASE 5 (PME5)	PECTIN METHYLESTERASE 5 (PME5)
AT5G48485	AT5G48485.1	encodes a putative apoplastic lipid transfer protein that is involved in systemic acquired resistance. Mutants in this gene exhibit wild-type local resistance to avirulent and virulent Pseudomonas syringae, but pathogenesis-related gene expression is abolished in uninoculated distant leaves and fail to develop SAR to virulent Pseudomonas or Peronospora parasitica.	protein_coding	DEFECTIVE IN INDUCED RESISTANCE 1 (DIR1)	DEFECTIVE IN INDUCED RESISTANCE 1 (DIR1)
AT5G48490	AT5G48490.1	Bifunctional inhibitor/lipid-transfer protein/seed storage 2S albumin superfamily protein; FUNCTIONS IN: lipid binding; INVOLVED IN: lipid transport; LOCATED IN: endomembrane system; EXPRESSED IN: 20 plant structures; EXPRESSED DURING: 13 growth stages; CONTAINS InterPro DOMAIN/s: Bifunctional inhibitor/plant lipid transfer protein/seed storage (InterPro:IPR016140), Plant lipid transfer protein/s…	protein_coding
AT5G54270	AT5G54270.1	Lhcb3 protein is a component of the main light harvesting chlorophyll a/b-protein complex of Photosystem II (LHC II).	protein_coding	LIGHT-HARVESTING CHLOROPHYLL B-BINDING PROTEIN 3 (LHCB3)	(LHCB3*1);LIGHT-HARVESTING CHLOROPHYLL B-BINDING PROTEIN 3 (LHCB3)
AT5G55620	AT5G55620.1	unknown protein; BEST Arabidopsis thaliana protein match is: unknown protein (TAIR:AT3G09950.1); Has 30201 Blast hits to 17322 proteins in 780 species: Archae - 12; Bacteria - 1396; Metazoa - 17338; Fungi - 3422; Plants - 5037; Viruses - 0; Other Eukaryotes - 2996 (source: NCBI BLink).	protein_coding

## Sheet: BCY-ind, PIF-ind (23)
23 overlapping genes between "BCY-induced" and "PIF-induced":
Locus Identifier	Gene Model Name	Gene Model Description	Gene Model Type	Primary Gene Symbol	All Gene Symbols
AT2G28490	AT2G28490.1	RmlC-like cupins superfamily protein; FUNCTIONS IN: nutrient reservoir activity; INVOLVED IN: biological_process unknown; LOCATED IN: endomembrane system; EXPRESSED IN: seed; EXPRESSED DURING: seedling growth; CONTAINS InterPro DOMAIN/s: Cupin, RmlC-type (InterPro:IPR011051), Cupin 1 (InterPro:IPR006045), RmlC-like jelly roll fold (InterPro:IPR014710); BEST Arabidopsis thaliana protein match is: …	protein_coding
AT2G15830	AT2G15830.1	unknown protein; FUNCTIONS IN: molecular_function unknown; INVOLVED IN: biological_process unknown; LOCATED IN: endomembrane system; EXPRESSED IN: 16 plant structures; EXPRESSED DURING: 10 growth stages; BEST Arabidopsis thaliana protein match is: unknown protein (TAIR:AT4G33960.1)	protein_coding
AT1G07985	AT1G07985.1	Expressed protein; FUNCTIONS IN: molecular_function unknown; INVOLVED IN: biological_process unknown; LOCATED IN: chloroplast	protein_coding
AT3G53980	AT3G53980.1	Bifunctional inhibitor/lipid-transfer protein/seed storage 2S albumin superfamily protein; FUNCTIONS IN: lipid binding; INVOLVED IN: lipid transport; LOCATED IN: endomembrane system; EXPRESSED IN: 10 plant structures; EXPRESSED DURING: 7 growth stages; CONTAINS InterPro DOMAIN/s: Bifunctional inhibitor/plant lipid transfer protein/seed storage (InterPro:IPR016140), Plant lipid transfer protein/se…	protein_coding
AT3G04360	AT3G04360.1	Calcium-dependent lipid-binding (CaLB domain) family protein; CONTAINS InterPro DOMAIN/s: C2 membrane targeting protein (InterPro:IPR018029), C2 calcium/lipid-binding domain, CaLB (InterPro:IPR008973), C2 calcium-dependent membrane targeting (InterPro:IPR000008); BEST Arabidopsis thaliana protein match is: Calcium-dependent lipid-binding (CaLB domain) family protein (TAIR:AT1G04540.1)	protein_coding
AT2G42560	AT2G42560.1	late embryogenesis abundant domain-containing protein / LEA domain-containing protein; FUNCTIONS IN: molecular_function unknown; INVOLVED IN: embryo development ending in seed dormancy; LOCATED IN: cellular_component unknown; EXPRESSED IN: seed; EXPRESSED DURING: seedling growth; CONTAINS InterPro DOMAIN/s: Late embryogenesis abundant protein, group 4 (InterPro:IPR004238); BEST Arabidopsis thalia…	protein_coding
AT3G01570	AT3G01570.1	Oleosin family protein; FUNCTIONS IN: molecular_function unknown; INVOLVED IN: lipid storage; LOCATED IN: monolayer-surrounded lipid storage body, integral to membrane, membrane; CONTAINS InterPro DOMAIN/s: Oleosin (InterPro:IPR000136); BEST Arabidopsis thaliana protein match is: oleosin 2 (TAIR:AT5G40420.1)	protein_coding
AT5G37950	AT5G37950.1	UDP-Glycosyltransferase superfamily protein; FUNCTIONS IN: transferase activity, transferring hexosyl groups; INVOLVED IN: metabolic process; CONTAINS InterPro DOMAIN/s: UDP-glucuronosyl/UDP-glucosyltransferase (InterPro:IPR002213); BEST Arabidopsis thaliana protein match is: UDP-Glycosyltransferase superfamily protein (TAIR:AT5G38010.1)	protein_coding
AT1G52000	AT1G52000.1	Mannose-binding lectin superfamily protein; FUNCTIONS IN: molecular_function unknown; INVOLVED IN: response to salt stress; LOCATED IN: cellular_component unknown; EXPRESSED IN: 22 plant structures; EXPRESSED DURING: 14 growth stages; CONTAINS InterPro DOMAIN/s: Mannose-binding lectin (InterPro:IPR001229); BEST Arabidopsis thaliana protein match is: myrosinase-binding protein 1 (TAIR:AT1G52040.1)	protein_coding
AT2G41260	AT2G41260.2	Late-embryogenesis-abundant gene. Involved in the acquisition of desiccation tolerance during late phase of embryogenesis.	protein_coding	(M17)	(M17); (ATM17)
AT5G37300	AT5G37300.1	Encodes a bifunctional enzyme, wax ester synthase (WS) and diacylglycerol acyltransferase (DGAT). In vitro assay indicated a ratio of 10.9 between its WS and DGAT activities. Both mutant and in vivo expression/analysis in yeast studies indicated a role in wax biosynthesis.	protein_coding	(WSD1)	(WSD1)
AT2G45660	AT2G45660.1	Controls flowering and is required for CO to promote flowering. It acts downstream of FT. Overexpression of (SOC1) AGL20 suppresses not only the late flowering of plants that have functional FRI and FLC alleles but also the delayed phase transitions during the vegetative stages of development. AGL20/SOC1 acts with AGL24 to promote flowering and inflorescence meristem identity.AGL20 upregulates ex…	protein_coding	AGAMOUS-LIKE 20 (AGL20)	AGAMOUS-LIKE 20 (AGL20);SUPPRESSOR OF OVEREXPRESSION OF CO 1 (SOC1);SUPPRESSOR OF OVEREXPRESSION OF CO 1 (ATSOC1)
AT1G49130	AT1G49130.1	B-box type zinc finger protein with CCT domain; FUNCTIONS IN: sequence-specific DNA binding transcription factor activity, zinc ion binding; INVOLVED IN: regulation of transcription; LOCATED IN: intracellular; CONTAINS InterPro DOMAIN/s: CCT domain (InterPro:IPR010402), Zinc finger, B-box (InterPro:IPR000315); BEST Arabidopsis thaliana protein match is: B-box type zinc finger protein with CCT dom…	protein_coding	B-BOX DOMAIN PROTEIN 17 (BBX17)	B-BOX DOMAIN PROTEIN 17 (BBX17)
AT4G28520	AT4G28520.1	Encodes a 12S seed storage protein that is tyrosine-phosphorylated and its phosphorylation state is modulated in response to ABA in Arabidopsis thaliana seeds.	protein_coding	CRUCIFERIN 3 (CRU3)	CRUCIFERIN 3 (CRU3);CRUCIFERIN C (CRC)
AT5G44120	AT5G44120.3	Encodes a 12S seed storage protein. The Landsberg erecta genome contains another copy of 12S globulin gene, CRA2, which is located tandemly with CRA1. Protein is tyrosine-phosphorylated and its phosphorylation state is modulated in response to ABA in Arabidopsis thaliana seeds.	protein_coding	CRUCIFERINA (CRA1)	CRUCIFERINA (CRA1);CRUCIFERINA (ATCRA1); (CRU1)
AT3G22840	AT3G22840.1	Encodes an early light-inducible protein.	protein_coding	EARLY LIGHT-INDUCABLE PROTEIN (ELIP1)	EARLY LIGHT-INDUCABLE PROTEIN (ELIP1); (ELIP)
AT2G36640	AT2G36640.1	Encodes putative phosphotyrosine protein belonging to late embryogenesis abundant (LEA) protein in group 3 that might be involved in maturation and desiccation tolerance of seeds. RFLP and CAPS mapping place it on chromosome 4 but the nucleotide sequence maps it to chromosome 2.	protein_coding	EMBRYONIC CELL PROTEIN 63 (ECP63)	EMBRYONIC CELL PROTEIN 63 (ATECP63);EMBRYONIC CELL PROTEIN 63 (ECP63)
AT1G56600	AT1G56600.1	GolS2 is a galactinol synthase that catalyzes the formation of galactinol from UDP-galactose and myo-inositol. GolS2 transcript levels rise in response to methyl viologen, an oxidative damage-inducing agent. Plants over-expressing GolS2 have increased tolerance to salt, chilling, and high-light stress.	protein_coding	GALACTINOL SYNTHASE 2 (GolS2)	GALACTINOL SYNTHASE 2 (AtGolS2);GALACTINOL SYNTHASE 2 (GolS2)
AT5G52310	AT5G52310.1	cold regulated gene, the 5' region of cor78 has cis-acting regulatory elements that can impart cold-regulated gene expression The mRNA is cell-to-cell mobile.	protein_coding	LOW-TEMPERATURE-INDUCED 78 (LTI78)	COLD REGULATED 78 (COR78);LOW-TEMPERATURE-INDUCED 78 (LTI78);RESPONSIVE TO DESICCATION 29A (RD29A); (LTI140)
AT3G59060	AT3G59060.2	Encodes a novel Myc-related bHLH transcription factor, which physically associated with APRR1/TOC1 and is a member of PIF3 transcription factor family. Involved in shade avoidance. Functions as negative regulator of PhyB. Protein levels are modulated by phytochrome B.	protein_coding	PHYTOCHROME INTERACTING FACTOR 3-LIKE 6 (PIL6)	PHYTOCHROME INTERACTING FACTOR 3-LIKE 6 (PIL6);PHYTOCHROME-INTERACTING FACTOR 5 (PIF5)
AT2G46790	AT2G46790.1	Pseudo-response regulator PRR9. Involved in clock function. PRR7 and PRR9 are partially redundant essential components of a temperature-sensitive circadian system. CCA1 and LHY had a positive effect on PRR9. Interact with TOC1 in a yeast two-hybrid assay. Acts as transcriptional repressor of CCA1 and LHY.	protein_coding	PSEUDO-RESPONSE REGULATOR 9 (PRR9)	ARABIDOPSIS PSEUDO-RESPONSE REGULATOR 9 (APRR9);PSEUDO-RESPONSE REGULATOR 9 (PRR9);TOC1-LIKE PROTEIN 1 (TL1)
AT5G66400	AT5G66400.1	Belongs to the dehydrin protein family, which contains highly conserved stretches of 7-17 residues that are repetitively scattered in their sequences, the K-, S-, Y- and lysine rich segments. ABA- and drought-induced glycine-rice dehydrin protein. The ABA-induced expression of RAB18 was reduced following ACC application, indicating that ethylene inhibits the ABA signaling pathway. RAB18 is also e…	protein_coding	RESPONSIVE TO ABA 18 (RAB18)	RESPONSIVE TO ABA 18 (RAB18);ARABIDOPSIS THALIANA DROUGHT-INDUCED 8 (ATDI8)
AT5G02020	AT5G02020.1	Encodes a protein involved in salt tolerance, names SIS (Salt Induced Serine rich).	protein_coding	SALT INDUCED SERINE RICH (SIS)	SALT INDUCED SERINE RICH (SIS)

## Sheet: BCY-rep, PIF-ind (85)
85 overlapping genes between "BCY-induced" and "PIF-repressed":
Locus Identifier	Gene Model Name	Gene Model Description	Gene Model Type	Primary Gene Symbol	All Gene Symbols
AT1G02205	AT1G02205.3	Expression of the CER1 gene associated with production of stem epicuticular wax and pollen fertility. Biochemical studies showed that cer1 mutants are blocked in the conversion of stem wax C30 aldehydes to C29 alkanes, and they also lack the secondary alcohols and ketones. These suggested the CER1 protein is an aldehyde decarbonylase, but the exact molecular function of this protein remains to be…	protein_coding	ECERIFERUM 1 (CER1)	ECERIFERUM 1 (CER1)
AT1G02800	AT1G02800.1	Encodes a protein with similarity to endo-1,4-b-glucanases and is a member of Glycoside Hydrolase Family 9. CEL2 is induced by nemotodes and is expressed in syncitia induced by Heterodera schachtii.May be involved in the development and function of syncitia.	protein_coding	CELLULASE 2 (CEL2)	CELLULASE 2 (ATCEL2);CELLULASE 2 (CEL2); (CEL2)
AT1G06080	AT1G06080.1	homologous to delta 9 acyl-lipid desaturases of cyanobacteria and acyl-CoA desaturases of yeast and mammals. expression down-regulated by cold temperature.	protein_coding	DELTA 9 DESATURASE 1 (ADS1)	DELTA 9 DESATURASE 1 (ADS1)
AT1G06350	AT1G06350.1	Fatty acid desaturase family protein; FUNCTIONS IN: oxidoreductase activity, oxidoreductase activity, acting on paired donors, with oxidation of a pair of donors resulting in the reduction of molecular oxygen to two molecules of water; INVOLVED IN: oxidation reduction, lipid metabolic process; CONTAINS InterPro DOMAIN/s: Fatty acid desaturase, type 1, core (InterPro:IPR015876), Fatty acid desatur…	protein_coding
AT1G08115	AT1G08115.1	U1A small nuclear RNA	small_nuclear_rna
AT1G10550	AT1G10550.1	Encodes a membrane-localized protein that is predicted to function during cell wall modification.Overexpression of XTH33 results in abnormal cell morphology. It's expression is under epigenetic control by ATX1.	protein_coding	XYLOGLUCAN:XYLOGLUCOSYL TRANSFERASE 33 (XTH33)	XYLOGLUCAN:XYLOGLUCOSYL TRANSFERASE 33 (XTH33);XYLOGLUCAN:XYLOGLUCOSYL TRANSFERASE 33 (XET)
AT1G13420	AT1G13420.1	Encodes a sulfotransferase. Unlike the related ST4A protein (At2g14920), in vitro experiements show that this enzyme does not act brassinosteroids. ST4B is expressed in the roots and transcript levels rise in response to cytokinin treatment.	protein_coding	SULFOTRANSFERASE 4B (ST4B)	SULFOTRANSFERASE 4B (ST4B);ARABIDOPSIS THALIANA SULFOTRANSFERASE 4B (ATST4B)
AT1G15405	AT1G15405.1	Unknown gene	other_rna
AT1G20790	AT1G20790.1	F-box family protein; CONTAINS InterPro DOMAIN/s: F-box domain, cyclin-like (InterPro:IPR001810), F-box domain, Skp2-like (InterPro:IPR022364), F-box associated interaction domain (InterPro:IPR017451); BEST Arabidopsis thaliana protein match is: F-box family protein (TAIR:AT1G20795.1); Has 1819 Blast hits to 716 proteins in 166 species: Archae - 2; Bacteria - 445; Metazoa - 392; Fungi - 63; Plant…	protein_coding
AT1G36340	AT1G36340.1	ubiquitin-conjugating enzyme 31 (UBC31); FUNCTIONS IN: ubiquitin-protein ligase activity, small conjugating protein ligase activity; INVOLVED IN: regulation of protein metabolic process, post-translational protein modification; LOCATED IN: vacuole; EXPRESSED IN: pedicel; EXPRESSED DURING: 4 anthesis; CONTAINS InterPro DOMAIN/s: Ubiquitin-conjugating enzyme/RWD-like (InterPro:IPR016135), Ubiquitin…	protein_coding	UBIQUITIN-CONJUGATING ENZYME 31 (UBC31)	UBIQUITIN-CONJUGATING ENZYME 31 (UBC31)
AT1G55240	AT1G55240.1	Family of unknown function (DUF716) ; FUNCTIONS IN: molecular_function unknown; INVOLVED IN: biological_process unknown; LOCATED IN: endomembrane system; EXPRESSED IN: hypocotyl, root, flower; EXPRESSED DURING: 4 anthesis; CONTAINS InterPro DOMAIN/s: Protein of unknown function DUF716 (InterPro:IPR006904); BEST Arabidopsis thaliana protein match is: Family of unknown function (DUF716) (TAIR:AT1G5…	protein_coding
AT1G67105	AT1G67105.1	other RNA	other_rna
AT1G67148	AT1G67148.1	unknown protein; Has 1 Blast hits to 1 proteins in 1 species: Archae - 0; Bacteria - 0; Metazoa - 0; Fungi - 0; Plants - 1; Viruses - 0; Other Eukaryotes - 0 (source: NCBI BLink).	protein_coding
AT1G72290	AT1G72290.1	Kunitz family trypsin and protease inhibitor protein; FUNCTIONS IN: endopeptidase inhibitor activity; INVOLVED IN: biological_process unknown; LOCATED IN: endomembrane system; EXPRESSED IN: 7 plant structures; EXPRESSED DURING: 4 anthesis, C globular stage, petal differentiation and expansion stage; CONTAINS InterPro DOMAIN/s: Proteinase inhibitor I3, Kunitz legume (InterPro:IPR002160), Kunitz in…	protein_coding
AT1G73965	AT1G73965.1	Member of a large family of putative ligands homologous to the Clavata3 gene. Consists of a single exon. Can partially replace CLV3 function in vivo.	protein_coding	CLAVATA3/ESR-RELATED 13 (CLE13)	CLAVATA3/ESR-RELATED 13 (CLE13)
AT1G74460	AT1G74460.1	GDSL-like Lipase/Acylhydrolase superfamily protein; FUNCTIONS IN: hydrolase activity, acting on ester bonds, carboxylesterase activity; INVOLVED IN: lipid metabolic process; LOCATED IN: endomembrane system; EXPRESSED IN: shoot, hypocotyl, root, flower, carpel; EXPRESSED DURING: petal differentiation and expansion stage; CONTAINS InterPro DOMAIN/s: Lipase, GDSL (InterPro:IPR001087); BEST Arabidops…	protein_coding
AT2G02300	AT2G02300.1	phloem protein 2-B5 (PP2-B5); FUNCTIONS IN: carbohydrate binding; INVOLVED IN: N-terminal protein myristoylation; LOCATED IN: cellular_component unknown; EXPRESSED IN: carpel; EXPRESSED DURING: 4 anthesis; CONTAINS InterPro DOMAIN/s: F-box domain, Skp2-like (InterPro:IPR022364); BEST Arabidopsis thaliana protein match is: phloem protein 2-B6 (TAIR:AT2G02310.1); Has 491 Blast hits to 482 proteins …	protein_coding	PHLOEM PROTEIN 2-B5 (PP2-B5)	PHLOEM PROTEIN 2-B5 (PP2-B5);PHLOEM PROTEIN 2-B5 (AtPP2-B5)
AT2G03200	AT2G03200.1	Eukaryotic aspartyl protease family protein; FUNCTIONS IN: aspartic-type endopeptidase activity; INVOLVED IN: proteolysis; LOCATED IN: endomembrane system; EXPRESSED IN: 10 plant structures; EXPRESSED DURING: 4 anthesis, C globular stage, petal differentiation and expansion stage; CONTAINS InterPro DOMAIN/s: Peptidase aspartic (InterPro:IPR021109), Peptidase aspartic, catalytic (InterPro:IPR00900…	protein_coding
AT2G04240	AT2G04240.1	Encodes a small protein with an N-terminal trans-membrane domain and a RING-H2 zinc finger motif located at the C-terminus. Gene expression is induced by salt and osmotic stress. Transcrips levels are induced by DELLA proteins and repressed by gibberellic acid. Involved in ABA metabolism.	protein_coding	(XERICO)	(XERICO)
AT2G14900	AT2G14900.1	Gibberellin-regulated family protein; FUNCTIONS IN: molecular_function unknown; INVOLVED IN: response to gibberellin stimulus; LOCATED IN: endomembrane system; EXPRESSED IN: 18 plant structures; EXPRESSED DURING: 12 growth stages; CONTAINS InterPro DOMAIN/s: Gibberellin regulated protein (InterPro:IPR003854); BEST Arabidopsis thaliana protein match is: Gibberellin-regulated family protein (TAIR:A…	protein_coding
AT2G16630	AT2G16630.1	Pollen Ole e 1 allergen and extensin family protein; LOCATED IN: endomembrane system; EXPRESSED IN: 21 plant structures; EXPRESSED DURING: 13 growth stages; CONTAINS InterPro DOMAIN/s: Pollen Ole e 1 allergen/extensin (InterPro:IPR006041); Has 30201 Blast hits to 17322 proteins in 780 species: Archae - 12; Bacteria - 1396; Metazoa - 17338; Fungi - 3422; Plants - 5037; Viruses - 0; Other Eukaryote…	protein_coding
AT2G22510	AT2G22510.1	hydroxyproline-rich glycoprotein family protein; FUNCTIONS IN: molecular_function unknown; INVOLVED IN: biological_process unknown; LOCATED IN: endomembrane system; EXPRESSED IN: shoot apex, hypocotyl, root, leaf; BEST Arabidopsis thaliana protein match is: hydroxyproline-rich glycoprotein family protein (TAIR:AT4G38080.1); Has 4670 Blast hits to 2256 proteins in 333 species: Archae - 29; Bacteri…	protein_coding
AT2G23540	AT2G23540.1	GDSL-like Lipase/Acylhydrolase superfamily protein; FUNCTIONS IN: hydrolase activity, acting on ester bonds, carboxylesterase activity; INVOLVED IN: lipid metabolic process; LOCATED IN: endomembrane system; EXPRESSED IN: embryo, hypocotyl, root, flower; EXPRESSED DURING: 4 anthesis, C globular stage; CONTAINS InterPro DOMAIN/s: Lipase, GDSL (InterPro:IPR001087); BEST Arabidopsis thaliana protein …	protein_coding
AT2G25150	AT2G25150.1	HXXXD-type acyl-transferase family protein; FUNCTIONS IN: transferase activity, transferring acyl groups other than amino-acyl groups, transferase activity; INVOLVED IN: biological_process unknown; LOCATED IN: cellular_component unknown; EXPRESSED IN: 9 plant structures; EXPRESSED DURING: petal differentiation and expansion stage, E expanded cotyledon stage, D bilateral stage; CONTAINS InterPro D…	protein_coding
AT2G25160	AT2G25160.1	member of CYP82F	protein_coding	CYTOCHROME P450, FAMILY 82, SUBFAMILY F, POLYPEPTIDE 1 (CYP82F1)	CYTOCHROME P450, FAMILY 82, SUBFAMILY F, POLYPEPTIDE 1 (CYP82F1)
AT2G28670	AT2G28670.1	esb1 mutants have increased levels of suberin and altered levels of several ions in their leaves.	protein_coding	ENHANCED SUBERIN 1 (ESB1)	ENHANCED SUBERIN 1 (ESB1)
AT2G28860	AT2G28860.1	member of CYP710A	protein_coding	CYTOCHROME P450, FAMILY 710, SUBFAMILY A, POLYPEPTIDE 4 (CYP710A4)	CYTOCHROME P450, FAMILY 710, SUBFAMILY A, POLYPEPTIDE 4 (CYP710A4)
AT2G34930	AT2G34930.1	disease resistance family protein / LRR family protein; INVOLVED IN: signal transduction, defense response to fungus, defense response; LOCATED IN: cell wall; EXPRESSED IN: 10 plant structures; EXPRESSED DURING: 7 growth stages; CONTAINS InterPro DOMAIN/s: Leucine-rich repeat-containing N-terminal domain, type 2 (InterPro:IPR013210), Leucine-rich repeat (InterPro:IPR001611); BEST Arabidopsis thal…	protein_coding
AT2G35380	AT2G35380.1	Peroxidase superfamily protein; FUNCTIONS IN: peroxidase activity, heme binding; INVOLVED IN: oxidation reduction, response to oxidative stress; LOCATED IN: endomembrane system; EXPRESSED IN: hypocotyl, root; CONTAINS InterPro DOMAIN/s: Haem peroxidase (InterPro:IPR010255), Plant peroxidase (InterPro:IPR000823), Peroxidases heam-ligand binding site (InterPro:IPR019793), Haem peroxidase, plant/fun…	protein_coding
AT2G40370	AT2G40370.1	putative laccase, a member of laccase family of genes (17 members in Arabidopsis).	protein_coding	LACCASE 5 (LAC5)	LACCASE 5 (LAC5)
AT3G02515	AT3G02515.1	Member of Sadhu non-coding retrotransposon family	transposable_element_gene	SADHU NON-CODING RETROTRANSPOSON 6-1 (SADHU6-1)	SADHU NON-CODING RETROTRANSPOSON 6-1 (SADHU6-1)
AT3G06390	AT3G06390.1	Uncharacterised protein family (UPF0497); CONTAINS InterPro DOMAIN/s: Uncharacterised protein family UPF0497, trans-membrane plant (InterPro:IPR006702), Uncharacterised protein family UPF0497, trans-membrane plant subgroup (InterPro:IPR006459); BEST Arabidopsis thaliana protein match is: Uncharacterised protein family (UPF0497) (TAIR:AT4G15610.1); Has 628 Blast hits to 628 proteins in 21 species:…	protein_coding
AT3G12500	AT3G12500.1	encodes a basic chitinase involved in ethylene/jasmonic acid mediated signalling pathway during systemic acquired resistance based on expression analyses.	protein_coding	BASIC CHITINASE (HCHIB)	(CHI-B);BASIC CHITINASE (HCHIB); (B-CHI);PATHOGENESIS-RELATED 3 (PR-3);PATHOGENESIS-RELATED 3 (PR3);BASIC CHITINASE (ATHCHIB)
AT3G13435	AT3G13435.1	unknown protein; FUNCTIONS IN: molecular_function unknown; INVOLVED IN: biological_process unknown; LOCATED IN: endomembrane system; Has 4 Blast hits to 4 proteins in 2 species: Archae - 0; Bacteria - 0; Metazoa - 0; Fungi - 0; Plants - 4; Viruses - 0; Other Eukaryotes - 0 (source: NCBI BLink).	protein_coding
AT3G17050	AT3G17050.1	transposable element gene; pseudogene, glycine-rich protein, similar to glycine-rich protein TIGR:At1g53620.1 (Arabidopsis thaliana)	transposable_element_gene
AT3G20460	AT3G20460.1	Major facilitator superfamily protein; FUNCTIONS IN: carbohydrate transmembrane transporter activity, sugar:hydrogen symporter activity; INVOLVED IN: transport, transmembrane transport; LOCATED IN: integral to membrane, membrane; EXPRESSED IN: 16 plant structures; EXPRESSED DURING: 10 growth stages; CONTAINS InterPro DOMAIN/s: Sugar transporter, conserved site (InterPro:IPR005829), Major facilita…	protein_coding
AT3G20470	AT3G20470.1	encodes a glycine-rich protein that is expressed more abundantly in immature seed pods than in stems and leaves. Expression is not detected in roots or flowers.	protein_coding	GLYCINE-RICH PROTEIN 5 (GRP5)	GLYCINE-RICH PROTEIN 5 (GRP-5); (ATGRP5);GLYCINE-RICH PROTEIN 5 (GRP5); (ATGRP-5)
AT3G22570	AT3G22570.1	Bifunctional inhibitor/lipid-transfer protein/seed storage 2S albumin superfamily protein; FUNCTIONS IN: lipid binding; INVOLVED IN: lipid transport; LOCATED IN: endomembrane system; EXPRESSED IN: root, pollen tube; CONTAINS InterPro DOMAIN/s: Bifunctional inhibitor/plant lipid transfer protein/seed storage (InterPro:IPR016140), Plant lipid transfer protein/seed storage/trypsin-alpha amylase inhi…	protein_coding
AT3G42658	AT3G42658.1	Member of Sadhu non-coding retrotransposon family.In some natural accessions the allele is methylated and silenced.	transposable_element_gene	SADHU NON-CODING RETROTRANSPOSON 3-2 (SADHU3-2)	SADHU NON-CODING RETROTRANSPOSON 3-2 (SADHU3-2)
AT3G44326	AT3G44326.1	F-box family protein; FUNCTIONS IN: molecular_function unknown; INVOLVED IN: biological_process unknown; LOCATED IN: chloroplast; CONTAINS InterPro DOMAIN/s: F-box domain, cyclin-like (InterPro:IPR001810), F-box domain, Skp2-like (InterPro:IPR022364); BEST Arabidopsis thaliana protein match is: F-box family protein (TAIR:AT2G27310.1); Has 35333 Blast hits to 34131 proteins in 2444 species: Archae…	protein_coding
AT3G48020	AT3G48020.1	unknown protein; FUNCTIONS IN: molecular_function unknown; INVOLVED IN: biological_process unknown; LOCATED IN: chloroplast; EXPRESSED IN: 11 plant structures; EXPRESSED DURING: LP.04 four leaves visible, 4 anthesis; BEST Arabidopsis thaliana protein match is: unknown protein (TAIR:AT5G62865.1); Has 82 Blast hits to 82 proteins in 12 species: Archae - 0; Bacteria - 0; Metazoa - 0; Fungi - 0; Plan…	protein_coding
AT3G55890	AT3G55890.1	Yippee family putative zinc-binding protein; CONTAINS InterPro DOMAIN/s: Yippee-like protein (InterPro:IPR004910); BEST Arabidopsis thaliana protein match is: Yippee family putative zinc-binding protein (TAIR:AT2G40110.1); Has 985 Blast hits to 985 proteins in 210 species: Archae - 0; Bacteria - 0; Metazoa - 467; Fungi - 205; Plants - 238; Viruses - 0; Other Eukaryotes - 75 (source: NCBI BLink).	protein_coding
AT3G56705	AT3G56705.1	U2.6; snRNA; gi|17665|emb|X52312.1|ATU26 Arabidopsis thaliana U2.6 snRNA gene for U2 snRNA	small_nuclear_rna	U2 SMALL NUCLEOLAR RNA6 (U2.6)	U2 SMALL NUCLEOLAR RNA6 (U2.6)
AT3G59370	AT3G59370.1	Vacuolar calcium-binding protein-related; Has 1012 Blast hits to 386 proteins in 97 species: Archae - 12; Bacteria - 133; Metazoa - 361; Fungi - 73; Plants - 75; Viruses - 49; Other Eukaryotes - 309 (source: NCBI BLink).	protein_coding
AT3G62680	AT3G62680.1	Proline-rich protein	protein_coding	PROLINE-RICH PROTEIN 3 (PRP3)	ARABIDOPSIS THALIANA PROLINE-RICH PROTEIN 3 (ATPRP3);PROLINE-RICH PROTEIN 3 (PRP3)
AT4G00210	AT4G00210.1	LOB domain-containing protein 31 (LBD31); CONTAINS InterPro DOMAIN/s: Lateral organ boundaries, LOB (InterPro:IPR004883); BEST Arabidopsis thaliana protein match is: LOB domain-containing protein 19 (TAIR:AT2G45410.1); Has 416 Blast hits to 414 proteins in 13 species: Archae - 0; Bacteria - 0; Metazoa - 0; Fungi - 0; Plants - 416; Viruses - 0; Other Eukaryotes - 0 (source: NCBI BLink).	protein_coding	LOB DOMAIN-CONTAINING PROTEIN 31 (LBD31)	LOB DOMAIN-CONTAINING PROTEIN 31 (LBD31)
AT4G07820	AT4G07820.1	CAP (Cysteine-rich secretory proteins, Antigen 5, and Pathogenesis-related 1 protein) superfamily protein; FUNCTIONS IN: molecular_function unknown; LOCATED IN: endomembrane system, extracellular region; EXPRESSED IN: stem, hypocotyl, root; CONTAINS InterPro DOMAIN/s: Allergen V5/Tpx-1 related (InterPro:IPR001283), SCP-like extracellular (InterPro:IPR014044); BEST Arabidopsis thaliana protein mat…	protein_coding
AT4G11190	AT4G11190.1	Disease resistance-responsive (dirigent-like protein) family protein; FUNCTIONS IN: molecular_function unknown; INVOLVED IN: lignan biosynthetic process, defense response; LOCATED IN: endomembrane system; EXPRESSED IN: 10 plant structures; EXPRESSED DURING: F mature embryo stage, petal differentiation and expansion stage, E expanded cotyledon stage, D bilateral stage; CONTAINS InterPro DOMAIN/s: …	protein_coding
AT4G12545	AT4G12545.1	Bifunctional inhibitor/lipid-transfer protein/seed storage 2S albumin superfamily protein; FUNCTIONS IN: molecular_function unknown; INVOLVED IN: lipid transport; LOCATED IN: endomembrane system; CONTAINS InterPro DOMAIN/s: Bifunctional inhibitor/plant lipid transfer protein/seed storage (InterPro:IPR016140), Plant lipid transfer protein/seed storage/trypsin-alpha amylase inhibitor (InterPro:IPR0…	protein_coding
AT4G12550	AT4G12550.1	isolated from differential screening of a cDNA library from auxin-treated root culture. encodes a protein that is related to a large family of proteins that consist of a proline-rich or glycine-rich N-terminus and a hydrophobic, possibly membrane spanning C-terminus.	protein_coding	AUXIN-INDUCED IN ROOT CULTURES 1 (AIR1)	AUXIN-INDUCED IN ROOT CULTURES 1 (AIR1)
AT4G14010	AT4G14010.1	Member of a diversely expressed predicted peptide family showing sequence similarity to tobacco Rapid Alkalinization Factor (RALF), and is believed to play an essential role in the physiology of Arabidopsis. Consists of a single exon and is characterized by a conserved C-terminal motif and N-terminal signal peptide.	protein_coding	RALF-LIKE 32 (RALFL32)	RALF-LIKE 32 (RALFL32)
AT4G16620	AT4G16620.1	nodulin MtN21-like transporter family protein	protein_coding
AT4G18425	AT4G18425.1	Protein of unknown function (DUF679); CONTAINS InterPro DOMAIN/s: Protein of unknown function DUF679 (InterPro:IPR007770); BEST Arabidopsis thaliana protein match is: Protein of unknown function (DUF679) (TAIR:AT5G46090.1); Has 30201 Blast hits to 17322 proteins in 780 species: Archae - 12; Bacteria - 1396; Metazoa - 17338; Fungi - 3422; Plants - 5037; Viruses - 0; Other Eukaryotes - 2996 (source…	protein_coding
AT4G18430	AT4G18430.1	RAB GTPase homolog A1E (RABA1e); FUNCTIONS IN: GTP binding; INVOLVED IN: protein transport, small GTPase mediated signal transduction; LOCATED IN: plasma membrane; EXPRESSED IN: 23 plant structures; EXPRESSED DURING: 12 growth stages; CONTAINS InterPro DOMAIN/s: Ras GTPase (InterPro:IPR001806), Small GTP-binding protein (InterPro:IPR005225), Small GTPase (InterPro:IPR020851), Ras (InterPro:IPR013…	protein_coding	RAB GTPASE HOMOLOG A1E (RABA1e)	RAB GTPASE HOMOLOG A1E (RABA1e);RAB GTPASE HOMOLOG A1E (AtRABA1e)
AT4G18510	AT4G18510.1	CLE2, putative ligand, member of large gene family homologous to Clavata3	protein_coding	CLAVATA3/ESR-RELATED 2 (CLE2)	CLAVATA3/ESR-RELATED 2 (CLE2)
AT4G20390	AT4G20390.1	Uncharacterised protein family (UPF0497); CONTAINS InterPro DOMAIN/s: Uncharacterised protein family UPF0497, trans-membrane plant (InterPro:IPR006702), Uncharacterised protein family UPF0497, trans-membrane plant subgroup (InterPro:IPR006459); BEST Arabidopsis thaliana protein match is: Uncharacterised protein family (UPF0497) (TAIR:AT5G44550.1); Has 1807 Blast hits to 1807 proteins in 277 speci…	protein_coding
AT4G22212	AT4G22212.1	Encodes a defensin-like (DEFL) family protein.	protein_coding
AT4G25220	AT4G25220.1	Encodes a member of the phosphate starvation-induced glycerol-3-phosphate permease gene family: AT3G47420(G3Pp1), AT4G25220(G3Pp2), AT1G30560(G3Pp3), AT4G17550(G3Pp4) and AT2G13100(G3Pp5).	protein_coding	GLYCEROL-3-PHOSPHATE PERMEASE 2 (G3Pp2)	ROOT HAIR SPECIFIC 15 (RHS15);GLYCEROL-3-PHOSPHATE PERMEASE 2 (AtG3Pp2);GLYCEROL-3-PHOSPHATE PERMEASE 2 (G3Pp2)
AT4G29140	AT4G29140.1	Encodes Activated Disease Susceptibility 1 (ADS1), a putative MATE (multidrug and toxic compound extrusion) transport protein that negatively regulates plant disease resistance.	protein_coding	ACTIVATED DISEASE SUSCEPTIBILITY 1 (ADS1)	ACTIVATED DISEASE SUSCEPTIBILITY 1 (ADS1)
AT4G30670	AT4G30670.1	Putative membrane lipoprotein; FUNCTIONS IN: molecular_function unknown; INVOLVED IN: biological_process unknown; LOCATED IN: endomembrane system; EXPRESSED IN: 11 plant structures; EXPRESSED DURING: 4 anthesis, petal differentiation and expansion stage; Has 30201 Blast hits to 17322 proteins in 780 species: Archae - 12; Bacteria - 1396; Metazoa - 17338; Fungi - 3422; Plants - 5037; Viruses - 0; …	protein_coding
AT4G31380	AT4G31380.1	encodes a small protein with unknown function and is similar to flower promoting factor 1. This gene is not expressed in apical meristem after floral induction but is expressed in roots, flowers, and in low abundance, leaves.	protein_coding	FPF1-LIKE PROTEIN 1 (FLP1)	FPF1-LIKE PROTEIN 1 (FLP1)
AT4G32500	AT4G32500.1	Encodes AKT5, a member of the Shaker family potassium ion (K+) channel. This family includes five groups based on phylogenetic analysis (FEBS Letters (2007) 581: 2357): I (inward rectifying channel): AKT1 (AT2G26650), AKT5 (AT4G32500) and SPIK (also known as AKT6, AT2G25600); II (inward rectifying channel): KAT1 (AT5G46240) and KAT2 (AT4G18290); III (weakly inward rectifying channel): AKT2 (AT4G2…	protein_coding	K+ TRANSPORTER 5 (KT5)	K+ TRANSPORTER 5 (AKT5);K+ TRANSPORTER 5 (KT5)
AT4G33610	AT4G33610.1	glycine-rich protein; BEST Arabidopsis thaliana protein match is: glycine-rich protein (TAIR:AT1G55990.1); Has 1241 Blast hits to 739 proteins in 74 species: Archae - 0; Bacteria - 1083; Metazoa - 49; Fungi - 4; Plants - 54; Viruses - 14; Other Eukaryotes - 37 (source: NCBI BLink).	protein_coding
AT4G37700	AT4G37700.1	unknown protein; Has 64 Blast hits to 64 proteins in 11 species: Archae - 0; Bacteria - 0; Metazoa - 0; Fungi - 0; Plants - 64; Viruses - 0; Other Eukaryotes - 0 (source: NCBI BLink).	protein_coding
AT4G38080	AT4G38080.1	hydroxyproline-rich glycoprotein family protein; FUNCTIONS IN: molecular_function unknown; INVOLVED IN: biological_process unknown; LOCATED IN: endomembrane system; EXPRESSED IN: embryo, hypocotyl, root; EXPRESSED DURING: C globular stage; BEST Arabidopsis thaliana protein match is: hydroxyproline-rich glycoprotein family protein (TAIR:AT2G22510.1); Has 4732 Blast hits to 2740 proteins in 428 spe…	protein_coding
AT4G40090	AT4G40090.1	arabinogalactan protein 3 (AGP3); INVOLVED IN: multicellular organismal development; LOCATED IN: endomembrane system; EXPRESSED IN: shoot apex, hypocotyl, root, egg cell; BEST Arabidopsis thaliana protein match is: arabinogalactan protein 2 (TAIR:AT2G22470.1); Has 53677 Blast hits to 24644 proteins in 1622 species: Archae - 295; Bacteria - 15288; Metazoa - 12859; Fungi - 4384; Plants - 9001; Viru…	protein_coding	ARABINOGALACTAN PROTEIN 3 (AGP3)	ARABINOGALACTAN PROTEIN 3 (AGP3)
AT5G02260	AT5G02260.1	member of Alpha-Expansin Gene Family. Naming convention from the Expansin Working Group (Kende et al, 2004. Plant Mol Bio)	protein_coding	EXPANSIN A9 (EXPA9)	EXPANSIN A9 (ATEXPA9); (EXP9);EXPANSIN A9 (EXPA9); (ATHEXP ALPHA 1.10); (ATEXP9)
AT5G03545	AT5G03545.1	Expressed in response to phosphate starvation, this response is enhanced by the presence of IAA.	protein_coding	(AT4)	(AT4);INDUCED BY PI STARVATION 2 (ATIPS2)
AT5G04120	AT5G04120.1	Encodes a cofactor-dependent phosphoglycerate mutase (dPGM) - like protein with phosphoserine phosphatase activity that may be responsible for serine anabolism.	protein_coding
AT5G04970	AT5G04970.1	Plant invertase/pectin methylesterase inhibitor superfamily; FUNCTIONS IN: enzyme inhibitor activity, pectinesterase activity; INVOLVED IN: cell wall modification; LOCATED IN: cell wall; EXPRESSED IN: flower, root; CONTAINS InterPro DOMAIN/s: Pectinesterase, active site (InterPro:IPR018040), Pectin lyase fold/virulence factor (InterPro:IPR011050), Pectinesterase, catalytic (InterPro:IPR000070), P…	protein_coding
AT5G05950	AT5G05950.1	maternal effect embryo arrest 60 (MEE60); FUNCTIONS IN: molecular_function unknown; INVOLVED IN: embryo development ending in seed dormancy; LOCATED IN: endomembrane system; EXPRESSED IN: 22 plant structures; EXPRESSED DURING: 13 growth stages; BEST Arabidopsis thaliana protein match is: unknown protein (TAIR:AT3G46890.1); Has 1807 Blast hits to 1807 proteins in 277 species: Archae - 0; Bacteria …	protein_coding	MATERNAL EFFECT EMBRYO ARREST 60 (MEE60)	MATERNAL EFFECT EMBRYO ARREST 60 (MEE60)
AT5G07322	AT5G07322.1	other RNA	other_rna
AT5G13580	AT5G13580.1	ABC-2 type transporter family protein; FUNCTIONS IN: ATPase activity, coupled to transmembrane movement of substances; INVOLVED IN: response to nematode; LOCATED IN: membrane; EXPRESSED IN: 10 plant structures; EXPRESSED DURING: 4 anthesis, C globular stage, petal differentiation and expansion stage; CONTAINS InterPro DOMAIN/s: ATPase, AAA+ type, core (InterPro:IPR003593), ABC transporter-like (I…	protein_coding	ATP-BINDING CASSETTE G6 (ABCG6)	ATP-BINDING CASSETTE G6 (ABCG6)
AT5G19110	AT5G19110.1	Eukaryotic aspartyl protease family protein; FUNCTIONS IN: aspartic-type endopeptidase activity; INVOLVED IN: proteolysis, N-terminal protein myristoylation; LOCATED IN: endomembrane system; EXPRESSED IN: shoot apex, leaf apex, hypocotyl, root, leaf; CONTAINS InterPro DOMAIN/s: Peptidase aspartic (InterPro:IPR021109), Peptidase aspartic, catalytic (InterPro:IPR009007), Peptidase A1 (InterPro:IPR0…	protein_coding
AT5G23530	AT5G23530.1	carboxyesterase 18 (CXE18); CONTAINS InterPro DOMAIN/s: Alpha/beta hydrolase fold-3 (InterPro:IPR013094); BEST Arabidopsis thaliana protein match is: alpha/beta-Hydrolases superfamily protein (TAIR:AT5G27320.1); Has 1807 Blast hits to 1807 proteins in 277 species: Archae - 0; Bacteria - 0; Metazoa - 736; Fungi - 347; Plants - 385; Viruses - 0; Other Eukaryotes - 339 (source: NCBI BLink).	protein_coding	CARBOXYESTERASE 18 (CXE18)	CARBOXYESTERASE 18 (AtCXE18);CARBOXYESTERASE 18 (CXE18)
AT5G24980	AT5G24980.1	unknown protein; FUNCTIONS IN: molecular_function unknown; INVOLVED IN: biological_process unknown; LOCATED IN: endomembrane system; BEST Arabidopsis thaliana protein match is: unknown protein (TAIR:AT5G10745.1); Has 32 Blast hits to 32 proteins in 10 species: Archae - 0; Bacteria - 0; Metazoa - 0; Fungi - 0; Plants - 32; Viruses - 0; Other Eukaryotes - 0 (source: NCBI BLink).	protein_coding
AT5G36180	AT5G36180.1	serine carboxypeptidase-like 1 (scpl1); FUNCTIONS IN: serine-type carboxypeptidase activity; INVOLVED IN: proteolysis; LOCATED IN: endomembrane system; CONTAINS InterPro DOMAIN/s: Peptidase S10, serine carboxypeptidase (InterPro:IPR001563); BEST Arabidopsis thaliana protein match is: serine carboxypeptidase-like 2 (TAIR:AT1G73300.1); Has 30201 Blast hits to 17322 proteins in 780 species: Archae -…	protein_coding	SERINE CARBOXYPEPTIDASE-LIKE 1 (scpl1)	SERINE CARBOXYPEPTIDASE-LIKE 1 (scpl1)
AT5G42500	AT5G42500.1	Disease resistance-responsive (dirigent-like protein) family protein; FUNCTIONS IN: molecular_function unknown; INVOLVED IN: defense response; LOCATED IN: endomembrane system; CONTAINS InterPro DOMAIN/s: Plant disease resistance response protein (InterPro:IPR004265); BEST Arabidopsis thaliana protein match is: Disease resistance-responsive (dirigent-like protein) family protein (TAIR:AT5G42510.1)…	protein_coding
AT5G46060	AT5G46060.1	Protein of unknown function, DUF599; FUNCTIONS IN: molecular_function unknown; INVOLVED IN: biological_process unknown; LOCATED IN: endomembrane system; CONTAINS InterPro DOMAIN/s: Protein of unknown function DUF599 (InterPro:IPR006747); BEST Arabidopsis thaliana protein match is: Protein of unknown function, DUF599 (TAIR:AT5G24600.2); Has 1807 Blast hits to 1807 proteins in 277 species: Archae -…	protein_coding
AT5G47980	AT5G47980.1	HXXXD-type acyl-transferase family protein; FUNCTIONS IN: transferase activity, transferring acyl groups other than amino-acyl groups, transferase activity, acyltransferase activity; LOCATED IN: cellular_component unknown; EXPRESSED IN: root; CONTAINS InterPro DOMAIN/s: Transferase (InterPro:IPR003480); BEST Arabidopsis thaliana protein match is: HXXXD-type acyl-transferase family protein (TAIR:A…	protein_coding
AT5G47990	AT5G47990.1	encodes a member of the CYP705A family of cytochrome P450 enzymes. It appears to catalyze the addition of a double bond to thalian-diol at carbon 15. Reduced levels of THAD expression lead to a build up of thalian-diol in root extracts. thad1-1 mutants also have longer roots than wild type seedlings.	protein_coding	CYTOCHROME P450, FAMILY 705, SUBFAMILY A, POLYPEPTIDE 5 (CYP705A5)	CYTOCHROME P450, FAMILY 705, SUBFAMILY A, POLYPEPTIDE 5 (CYP705A5);THALIAN-DIOL DESATURASE (THAD1);THALIAN-DIOL DESATURASE (THAD)
AT5G53250	AT5G53250.1	arabinogalactan protein 22 (AGP22); CONTAINS InterPro DOMAIN/s: Protein of unknown function DUF1070 (InterPro:IPR009424); BEST Arabidopsis thaliana protein match is: arabinogalactan protein 20 (TAIR:AT3G61640.1); Has 1807 Blast hits to 1807 proteins in 277 species: Archae - 0; Bacteria - 0; Metazoa - 736; Fungi - 347; Plants - 385; Viruses - 0; Other Eukaryotes - 339 (source: NCBI BLink).	protein_coding	ARABINOGALACTAN PROTEIN 22 (AGP22)	ARABINOGALACTAN PROTEIN 22 (ATAGP22);ARABINOGALACTAN PROTEIN 22 (AGP22)
AT5G57625	AT5G57625.1	CAP (Cysteine-rich secretory proteins, Antigen 5, and Pathogenesis-related 1 protein) superfamily protein; FUNCTIONS IN: molecular_function unknown; INVOLVED IN: biological_process unknown; LOCATED IN: endomembrane system, extracellular region; CONTAINS InterPro DOMAIN/s: Allergen V5/Tpx-1 related, conserved site (InterPro:IPR018244), Allergen V5/Tpx-1 related (InterPro:IPR001283), Ves allergen (…	protein_coding
AT5G60660	AT5G60660.1	A member of the plasma membrane intrinsic protein subfamily PIP2.When expressed in yeast cells can conduct hydrogen peroxide into those cells. Mutants exhibit longer root hairs.	protein_coding	PLASMA MEMBRANE INTRINSIC PROTEIN 2;4 (PIP2;4)	(PIP2F);PLASMA MEMBRANE INTRINSIC PROTEIN 2;4 (PIP2;4)
AT5G66590	AT5G66590.1	CAP (Cysteine-rich secretory proteins, Antigen 5, and Pathogenesis-related 1 protein) superfamily protein; FUNCTIONS IN: molecular_function unknown; INVOLVED IN: biological_process unknown; LOCATED IN: endomembrane system, extracellular region; EXPRESSED IN: 22 plant structures; EXPRESSED DURING: 13 growth stages; CONTAINS InterPro DOMAIN/s: Allergen V5/Tpx-1 related (InterPro:IPR001283), SCP-lik…	protein_coding

## Sheet: BCY-rep,PIF-rep (6)
6 overlapping genes between "BCY-repressed" and "PIF-repressed":
Locus Identifier	Gene Model Name	Gene Model Description	Gene Model Type	Primary Gene Symbol	All Gene Symbols
AT3G59930	AT3G59930.1	Encodes a defensin-like (DEFL) family protein.	protein_coding
AT3G28510	AT3G28510.1	P-loop containing nucleoside triphosphate hydrolases superfamily protein; FUNCTIONS IN: nucleoside-triphosphatase activity, ATPase activity, nucleotide binding, ATP binding; EXPRESSED IN: 7 plant structures; EXPRESSED DURING: LP.06 six leaves visible, LP.04 four leaves visible, 4 anthesis, 4 leaf senescence stage; CONTAINS InterPro DOMAIN/s: ATPase, AAA-type, core (InterPro:IPR003959), ATPase, AA…	protein_coding
AT1G14430	AT1G14430.1	glyoxal oxidase-related protein; FUNCTIONS IN: molecular_function unknown; INVOLVED IN: biological_process unknown; LOCATED IN: endomembrane system; CONTAINS InterPro DOMAIN/s: Galactose oxidase/kelch, beta-propeller (InterPro:IPR011043), Galactose oxidase, beta-propeller (InterPro:IPR015916), Immunoglobulin E-set (InterPro:IPR014756), Glyoxal oxidase, N-terminal (InterPro:IPR009880), Domain of u…	protein_coding
AT5G11920	AT5G11920.1	Encodes a protein with fructan exohydrolase (FEH) activity acting on both inulin and levan-type fructans (1- and 6-FEH). The enzyme does not have invertase activity.	protein_coding	6-&1-FRUCTAN EXOHYDROLASE (cwINV6)	6-&1-FRUCTAN EXOHYDROLASE (AtcwINV6);6-&1-FRUCTAN EXOHYDROLASE (cwINV6)
AT4G12480	AT4G12480.1	Encodes a putative lipid transfer protein, vernalization-responsive and cold-induced. It is involved in priming the SAR and ISR responses, specifically in propagating the cell-to-cell mobile signal.	protein_coding	EARLY ARABIDOPSIS ALUMINUM INDUCED 1 (EARLI1)	(pEARLI 1);EARLY ARABIDOPSIS ALUMINUM INDUCED 1 (EARLI1)
AT1G01060	AT1G01060.1	LHY encodes a myb-related putative transcription factor involved in circadian rhythm along with another myb transcription factor CCA1	protein_coding	LATE ELONGATED HYPOCOTYL (LHY)	LATE ELONGATED HYPOCOTYL (LHY);LATE ELONGATED HYPOCOTYL 1 (LHY1)
