# Supplementary material for: Mechanism of early light signaling by the carboxy-terminal output module of Arabidopsis phytochrome B
Source: Nat Commun. 2017 Dec 4;8:1905. doi: 10.1038/s41467-017-02062-6 (PMC5712524; doi:10.1038/s41467-017-02062-6)
Supplement: Supplementary file 5 — Supplementary Data 2 [file 41467_2017_2062_MOESM5_ESM.xlsx]

## Sheet: Legend
	Supplementary Data 2. GO enrichment analysis of the BCY- and PIF-coregulated genes.
	BCY-ind, PIF-rep	GO enricnment analysis of BCY-induced, PIF-repressed genes (60) in Supplemental Dataset 1 using the Biological Process annotation
	BCY-ind, PIF-ind	GO enricnment analysis of BCY-induced, PIF-induced genes (23) in Supplemental Dataset 1 using the Biological Process annotation
	BCY-rep, PIF-ind	GO enrichment analysis of BCY-repressed, PIF-induced genes (85) in Supplemental Dataset 1 using the Biological Process annotation
	BCY-rep, PIF-rep	GO enrichment analysis of BCY-repressed, PIF-repressed genes (6) in Supplemental Dataset 1 using the Biological Process annotation

## Sheet: BCY-ind, PIF-rep
Id	Items	Items_Details	Support	List size	Induced Gene Frequency	Reference Support	Reference size	Genome Frequency	Hyp	Hyp_c	Genes
13	GO:0015979	photosynthesis (BP)	10	60	0.166667	86	33602	0.00255937	4.76897e-16	2.86138e-14	AT4G10340,AT3G54890,AT1G29910,AT2G05070,AT3G27690,AT3G47470,AT1G15820,AT5G54270,AT2G05100,AT1G29920
40	GO:0009637	response to blue light (BP)	5	60	0.0833333	36	33602	0.00107136	5.53038e-09	1.65911e-07	AT4G10340,AT3G54890,AT3G27690,AT2G05100,AT1G29920
39	GO:0010218	response to far red light (BP)	5	60	0.0833333	42	33602	0.00124993	1.23773e-08	2.47547e-07	AT4G10340,AT3G54890,AT3G27690,AT2G05100,AT1G29920
37	GO:0010114	response to red light (BP)	5	60	0.0833333	49	33602	0.00145825	2.74817e-08	4.12225e-07	AT4G10340,AT3G54890,AT3G27690,AT2G05100,AT1G29920
56	GO:0010196	nonphotochemical quenching (BP)	2	60	0.0333333	6	33602	0.000178561	4.68142e-05	0.00056177	AT4G10340,AT1G15820
35	GO:0009765	photosynthesis, light harvesting (BP)	2	60	0.0333333	7	33602	0.000208321	6.54644e-05	0.000654644	AT1G29910,AT2G05070
7	GO:0019762	glucosinolate catabolic process (BP)	2	60	0.0333333	11	33602	0.000327361	0.000170667	0.00146286	AT5G26000,AT3G14210
19	GO:0009607	response to biotic stimulus (BP)	2	60	0.0333333	33	33602	0.000982084	0.00159752	0.0119814	AT1G24020,AT1G23130
52	GO:0080055	low affinity nitrate transport (BP)	1	60	0.0166667	2	33602	5.95203e-05	0.00356808	0.0214085	AT1G69870
55	GO:0009250	glucan biosynthetic process (BP)	1	60	0.0166667	2	33602	5.95203e-05	0.00356808	0.0214085	AT1G32900
59	GO:0048629	trichome patterning (BP)	1	60	0.0166667	4	33602	0.000119041	0.00712364	0.0356182	AT4G00480
8	GO:0006952	defense response (BP)	4	60	0.0666667	424	33602	0.0126183	0.00698818	0.0381174	AT1G31580,AT1G63880,AT1G24020,AT1G23130
58	GO:0009768	photosynthesis, light harvesting in photosystem I (BP)	1	60	0.0166667	5	33602	0.000148801	0.00889674	0.0410619	AT3G54890

## Sheet: BCY-ind, PIF-ind
Id	Items	Items_Details	Support	List size	Induced Gene Frequency	Reference Support	Reference size	Genome Frequency	Hyp	Hyp_c	Genes
8	GO:0009737	response to abscisic acid stimulus (BP)	4	23	0.173913	324	33602	0.00964228	6.50085e-05	0.000601329	AT4G28520,AT5G66400,AT5G44120,AT5G52310
32	GO:0010431	seed maturation (BP)	2	23	0.0869565	13	33602	0.000386882	3.47966e-05	0.000643738	AT4G28520,AT5G44120
24	GO:0071215	cellular response to abscisic acid stimulus (BP)	2	23	0.0869565	16	33602	0.000476162	5.34664e-05	0.000659419	AT4G28520,AT5G44120
0	GO:0009409	response to cold (BP)	4	23	0.173913	255	33602	0.00758883	2.56058e-05	0.000947414	AT3G22840,AT1G56600,AT5G52310,AT2G45660
5	GO:0009414	response to water deprivation (BP)	3	23	0.130435	201	33602	0.00598179	0.000341875	0.00252987	AT5G66400,AT1G56600,AT5G52310
3	GO:0009793	embryo development ending in seed dormancy (BP)	3	23	0.130435	340	33602	0.0101184	0.00156486	0.00964996	AT4G28520,AT2G36640,AT2G42560
4	GO:0009651	response to salt stress (BP)	3	23	0.130435	382	33602	0.0113684	0.00218035	0.0115247	AT5G02020,AT1G56600,AT5G52310
28	GO:0009961	response to 1-aminocyclopropane-1-carboxylic acid (BP)	1	23	0.0434783	4	33602	0.000119041	0.00273524	0.0126505	AT5G66400
22	GO:0000060	protein import into nucleus, translocation (BP)	1	23	0.0434783	5	33602	0.000148801	0.00341794	0.0140515	AT2G45660
21	GO:0010077	maintenance of inflorescence meristem identity (BP)	1	23	0.0434783	8	33602	0.000238081	0.00546333	0.0202143	AT2G45660
31	GO:0019915	lipid storage (BP)	1	23	0.0434783	19	33602	0.000565443	0.0129288	0.0298979	AT3G01570
36	GO:0009269	response to desiccation (BP)	1	23	0.0434783	19	33602	0.000565443	0.0129288	0.0298979	AT5G52310
23	GO:0010025	wax biosynthetic process (BP)	1	23	0.0434783	17	33602	0.000505922	0.0115755	0.0305923	AT5G37300
33	GO:0006012	galactose metabolic process (BP)	1	23	0.0434783	17	33602	0.000505922	0.0115755	0.0305923	AT1G56600
19	GO:0009266	response to temperature stimulus (BP)	1	23	0.0434783	15	33602	0.000446402	0.0102203	0.0315126	AT2G46790
35	GO:0009585	red, far-red light phototransduction (BP)	1	23	0.0434783	15	33602	0.000446402	0.0102203	0.0315126	AT3G59060
26	GO:0009631	cold acclimation (BP)	1	23	0.0434783	26	33602	0.000773763	0.0176516	0.0343742	AT5G66400
29	GO:0009693	ethylene biosynthetic process (BP)	1	23	0.0434783	26	33602	0.000773763	0.0176516	0.0343742	AT3G59060
34	GO:0010017	red or far-red light signaling pathway (BP)	1	23	0.0434783	24	33602	0.000714243	0.0163045	0.0354862	AT2G46790
17	GO:0009911	positive regulation of flower development (BP)	1	23	0.0434783	38	33602	0.00113089	0.0256977	0.0475407	AT2G45660

## Sheet: BCY-rep, PIF-ind
Id	Items	Items_Details	Support	List size	Induced Gene Frequency	Reference Support	Reference size	Genome Frequency	Hyp	Hyp_c	Genes
55	GO:0046185	aldehyde catabolic process (BP)	1	85	0.0117647	1	33602	2.97601e-05	0.00252961	0.036047	AT1G02205
56	GO:0043447	alkane biosynthetic process (BP)	1	85	0.0117647	1	33602	2.97601e-05	0.00252961	0.036047	AT1G02205
52	GO:0045168	cell-cell signaling involved in cell fate commitment (BP)	1	85	0.0117647	2	33602	5.95203e-05	0.0050529	0.041145	AT4G18510
25	GO:0050832	defense response to fungus (BP)	3	85	0.0352941	130	33602	0.00386882	0.00443513	0.0421337	AT3G12500,AT1G02205,AT2G34930
4	GO:0006869	lipid transport (BP)	3	85	0.0352941	122	33602	0.00363074	0.00371343	0.0423331	AT4G12550,AT3G22570,AT4G12545
51	GO:0080003	thalianol metabolic process (BP)	1	85	0.0117647	3	33602	8.92804e-05	0.00756988	0.0479426	AT5G47990
54	GO:0010054	trichoblast differentiation (BP)	1	85	0.0117647	3	33602	8.92804e-05	0.00756988	0.0479426	AT3G62680

## Sheet: BCY-rep, PIF-rep
Id	Items	Items_Details	Support	List size	Repressed Gene Frequency	Reference Support	Reference size	Genome Frequency	Hyp	Hyp_c	Genes
15	GO:0048574	long-day photoperiodism, flowering (BP)	1	6	0.166667	5	33602	0.000148801	0.000892538	0.00401642	AT1G01060
4	GO:0009737	response to abscisic acid stimulus (BP)	2	6	0.333333	324	33602	0.00964228	0.00135519	0.00487869	AT1G01060,AT4G12480
0	GO:0009409	response to cold (BP)	2	6	0.333333	255	33602	0.00758883	0.000843361	0.00506017	AT1G01060,AT4G12480
2	GO:0009651	response to salt stress (BP)	2	6	0.333333	382	33602	0.0113684	0.001876	0.00562801	AT1G01060,AT4G12480
16	GO:0043433	negative regulation of sequence-specific DNA binding transcription factor activity (BP)	1	6	0.166667	4	33602	0.000119041	0.000714084	0.00642675	AT1G01060
17	GO:0042754	negative regulation of circadian rhythm (BP)	1	6	0.166667	2	33602	5.95203e-05	0.000357095	0.00642771	AT1G01060
14	GO:0042752	regulation of circadian rhythm (BP)	1	6	0.166667	17	33602	0.000505922	0.00303192	0.00779637	AT1G01060
13	GO:0007623	circadian rhythm (BP)	1	6	0.166667	76	33602	0.00226177	0.0134951	0.030364	AT1G01060
11	GO:0009753	response to jasmonic acid stimulus (BP)	1	6	0.166667	139	33602	0.00413666	0.0245665	0.0315855	AT1G01060
10	GO:0050832	defense response to fungus (BP)	1	6	0.166667	130	33602	0.00386882	0.0229912	0.031834	AT4G12480
12	GO:0009739	response to gibberellin stimulus (BP)	1	6	0.166667	95	33602	0.00282721	0.0168451	0.0336901	AT1G01060
5	GO:0009751	response to salicylic acid stimulus (BP)	1	6	0.166667	127	33602	0.00377954	0.0224657	0.0336985	AT1G01060
9	GO:0009723	response to ethylene stimulus (BP)	1	6	0.166667	106	33602	0.00315457	0.0187802	0.0338043	AT1G01060
3	GO:0006869	lipid transport (BP)	1	6	0.166667	122	33602	0.00363074	0.0215892	0.0353278	AT4G12480
